# Supplementary material for: The effect of alkyl termination on the optical and electronic properties of silicon nanoparticles
Source: RSC Adv. 2025 Jun 17;15(26):20453–63. doi: 10.1039/d5ra03272e (PMC12172018; doi:10.1039/d5ra03272e)
Supplement: RA-015-D5RA03272E-s002 [file RA-015-D5RA03272E-s002.zip]

Archive with 26 entries (25 files):
- Structures/
- __MACOSX/._Structures
- Structures/.DS_Store
- __MACOSX/Structures/._.DS_Store
- Structures/Si35H36_opt_B3LYP_SVP.xyz
- __MACOSX/Structures/._Si35H36_opt_B3LYP_SVP.xyz
- Structures/Si35C36H108_opt_B3LYP.xyz
- __MACOSX/Structures/._Si35C36H108_opt_B3LYP.xyz
- Structures/Si165C100H300_opt_B3LYP_SVP.xyz
- __MACOSX/Structures/._Si165C100H300_opt_B3LYP_SVP.xyz
- Structures/Si84C52H166_opt_B3LYP.xyz
- __MACOSX/Structures/._Si84C52H166_opt_B3LYP.xyz
- Structures/Si35C12H66_opt_B3LYP_SVP.xyz
- __MACOSX/Structures/._Si35C12H66_opt_B3LYP_SVP.xyz
- Structures/Si10H16_opt_B3LYP_SVP.xyz
- __MACOSX/Structures/._Si10H16_opt_B3LYP_SVP.xyz
- Structures/Si84H64_opt_B3LYP_SVP.xyz
- __MACOSX/Structures/._Si84H64_opt_B3LYP_SVP.xyz
- Structures/Si10C16H48_opt_B3LYP_SVP.xyz
- __MACOSX/Structures/._Si10C16H48_opt_B3LYP_SVP.xyz
- Structures/Si84C12H88_opt_B3LYP.xyz
- __MACOSX/Structures/._Si84C12H88_opt_B3LYP.xyz
- Structures/Si84C64H192_opt_B3LYP.xyz
- __MACOSX/Structures/._Si84C64H192_opt_B3LYP.xyz
- Structures/Si35C24H84_opt_B3LYP.xyz
- __MACOSX/Structures/._Si35C24H84_opt_B3LYP.xyz
