# Supplementary material for: The effect of alkyl termination on the optical and electronic properties of silicon nanoparticles
Source: RSC Adv. 2025 Jun 17;15(26):20453–63. doi: 10.1039/d5ra03272e (PMC12172018; doi:10.1039/d5ra03272e)
Supplement: RA-015-D5RA03272E-s002 [file RA-015-D5RA03272E-s002.zip › Structures/Si35H36_opt_B3LYP_SVP.xyz]

71

Si        -1.35520        1.35520       -4.08527
Si         0.00000        0.00000       -5.45361
Si         1.35520       -1.35520       -4.08527
Si        -4.08526        1.35520       -1.35517
Si        -2.70956        0.00793       -2.70955
Si        -1.35428       -1.35428       -1.35430
Si         0.00793       -2.70956       -2.70955
Si         1.35520       -4.08526       -1.35517
Si        -5.45363        0.00000        0.00000
Si        -4.08526       -1.35520        1.35517
Si        -2.70955       -2.70955        0.00788
Si        -1.35520       -4.08526        1.35517
Si         0.00000       -5.45363        0.00000
Si        -1.35520        4.08526       -1.35517
Si        -0.00793        2.70956       -2.70955
Si         1.35428        1.35428       -1.35430
Si         2.70956       -0.00793       -2.70955
Si         4.08526       -1.35520       -1.35517
Si        -2.70955        2.70955       -0.00788
Si        -1.35428        1.35428        1.35430
Si         0.00000        0.00000        0.00000
Si         1.35428       -1.35428        1.35430
Si         2.70955       -2.70955       -0.00788
Si        -2.70956       -0.00793        2.70955
Si        -1.35520       -1.35520        4.08527
Si        -0.00793       -2.70956        2.70955
Si         0.00000        5.45363        0.00000
Si         1.35520        4.08526        1.35517
Si         2.70955        2.70955        0.00788
Si         4.08526        1.35520        1.35517
Si         5.45363        0.00000        0.00000
Si         0.00793        2.70956        2.70955
Si         1.35520        1.35520        4.08527
Si         2.70956        0.00793        2.70955
Si         0.00000        0.00000        5.45361
H         -2.23124        2.23124       -4.92828
H          0.85790        0.85790       -6.32955
H         -0.85790       -0.85790       -6.32955
H          2.23124       -2.23124       -4.92828
H         -4.92824        2.23127       -2.23122
H         -3.56247       -0.88120       -3.56243
H         -0.88120       -3.56247       -3.56243
H          2.23127       -4.92824       -2.23122
H         -6.32956       -0.85789       -0.85792
H         -6.32956        0.85789        0.85792
H         -4.92824       -2.23127        2.23122
H         -3.56244       -3.56244       -0.88125
H         -2.23127       -4.92824        2.23122
H          0.85789       -6.32956        0.85792
H         -0.85789       -6.32956       -0.85792
H         -2.23127        4.92824       -2.23122
H          0.88120        3.56247       -3.56243
H          3.56247        0.88120       -3.56243
H          4.92824       -2.23127       -2.23122
H         -3.56244        3.56244        0.88125
H          3.56244       -3.56244        0.88125
H         -3.56247        0.88120        3.56243
H         -2.23124       -2.23124        4.92828
H          0.88120       -3.56247        3.56243
H         -0.85789        6.32956        0.85792
H          0.85789        6.32956       -0.85792
H          2.23127        4.92824        2.23122
H          3.56244        3.56244       -0.88125
H          4.92824        2.23127        2.23122
H          6.32956        0.85789       -0.85792
H          6.32956       -0.85789        0.85792
H         -0.88120        3.56247        3.56243
H          2.23124        2.23124        4.92828
H          3.56247       -0.88120        3.56243
H          0.85790       -0.85790        6.32955
H         -0.85790        0.85790        6.32955
