# Supplementary material for: The effect of alkyl termination on the optical and electronic properties of silicon nanoparticles
Source: RSC Adv. 2025 Jun 17;15(26):20453–63. doi: 10.1039/d5ra03272e (PMC12172018; doi:10.1039/d5ra03272e)
Supplement: RA-015-D5RA03272E-s002 [file RA-015-D5RA03272E-s002.zip › Structures/Si35C36H108_opt_B3LYP.xyz]

179
Energy =
Si   -1.3539271    1.3581669   -4.0791755 
Si    0.0055716   -0.0024994   -5.4314895 
Si    1.3533268   -1.3581539   -4.0710848 
Si   -4.0710665    1.3531974   -1.3582276 
Si   -2.7138111    0.0048787   -2.7218370 
Si   -1.3615656   -1.3616120   -1.3616279 
Si    0.0049674   -2.7217795   -2.7138731 
Si    1.3582506   -4.0791179   -1.3539665 
Si   -5.4314423    0.0054912   -0.0025027 
Si   -4.0791234   -1.3540101    1.3581449 
Si   -2.7217529   -2.7138833    0.0048483 
Si   -1.3581382   -4.0710826    1.3532524 
Si   -0.0023994   -5.4314538    0.0055320 
Si   -1.3590818    4.0728774   -1.3539603 
Si   -0.0047962    2.7177749   -2.7168808 
Si    1.3583832    1.3580797   -1.3603478 
Si    2.7151881   -0.0048893   -2.7182909 
Si    4.0729339   -1.3539031   -1.3589961 
Si   -2.7183325    2.7151025   -0.0049429 
Si   -1.3603621    1.3583389    1.3580240 
Si   -0.0017823   -0.0017955   -0.0018172 
Si    1.3580625   -1.3603345    1.3583599 
Si    2.7178098   -2.7168472   -0.0047718 
Si   -2.7168729   -0.0048223    2.7177348 
Si   -1.3539393   -1.3590267    4.0728844 
Si   -0.0049061   -2.7182943    2.7151516 
Si    0.0028209    5.4289562   -0.0042271 
Si    1.3616998    4.0726425    1.3481404 
Si    2.7211762    2.7101229    0.0034282 
Si    4.0726164    1.3481956    1.3617898 
Si    5.4289781   -0.0041596    0.0029197 
Si    0.0033458    2.7211862    2.7100544 
Si    1.3481058    1.3617917    4.0726007 
Si    2.7100678    0.0034307    2.7211909 
Si   -0.0042472    0.0029082    5.4289344 
C    -2.4301892    2.4334802   -5.2418903 
C     1.1012165    1.0565130   -6.5765711 
C    -1.0592752   -1.0811567   -6.5869221 
C     2.4339713   -2.4378570   -5.2261138 
C    -5.2261799    2.4338054   -2.4378814 
C    -3.8453081   -1.0489172   -3.8480805 
C    -1.0487917   -3.8481142   -3.8453311 
C     2.4335475   -5.2418783   -2.4302006 
C    -6.5870572   -1.0593939   -1.0809503 
C    -6.5763937    1.1013406    1.0564479 
C    -5.2418535   -2.4302646    2.4334455 
C    -3.8479056   -3.8453587   -1.0490787 
C    -2.4377891   -5.2261615    2.4338867 
C     1.0566499   -6.5763856    1.1013129 
C    -1.0809841   -6.5870061   -1.0592770 
C    -2.4330915    5.2321894   -2.4354348 
C     1.0563775    3.8436382   -3.8429448 
C     3.8470216    1.0522095   -3.8421961 
C     5.2322656   -2.4354020   -2.4329649 
C    -3.8421917    3.8469007    1.0522705 
C     3.8436836   -3.8428744    1.0564294 
C    -3.8430098    1.0563042    3.8435939 
C    -2.4354675   -2.4329742    5.2322097 
C     1.0522435   -3.8421404    3.8470113 
C    -1.0396331    6.5771228    1.1040520 
C     1.0442262    6.5801401   -1.1102124 
C     2.4328618    5.2317000    2.4327002 
C     3.8439066    3.8411581   -1.0560917 
C     5.2316420    2.4327301    2.4330060 
C     6.5771554    1.1040633   -1.0395754 
C     6.5800706   -1.1101639    1.0443976 
C    -1.0562902    3.8438746    3.8410280 
C     2.4326135    2.4329788    5.2316773 
C     3.8410179   -1.0561729    3.8439351 
C     1.1040542   -1.0394687    6.5771520 
C    -1.1103418    1.0443372    6.5799923 
H    -3.0512766    1.7952520   -5.8913591 
H    -1.7924824    3.0589436   -5.8876694 
H    -3.1003083    3.0993184   -4.6790509 
H     0.4873708    1.7489441   -7.1765798 
H     1.6556106    0.4059901   -7.2738175 
H     1.8369786    1.6497205   -6.0158900 
H    -1.7300630   -0.4546447   -7.1983753 
H    -1.6766599   -1.8015285   -6.0324111 
H    -0.4112919   -1.6518016   -7.2733040 
H     1.7985498   -3.0637345   -5.8737441 
H     3.1014768   -3.1030606   -4.6595334 
H     3.0576161   -1.8020521   -5.8755286 
H    -4.6596754    3.1013698   -3.1030929 
H    -5.8756030    3.0573938   -1.8020276 
H    -5.8738012    1.7983593   -3.0637432 
H    -4.5865525   -0.4053429   -4.3490196 
H    -4.3879956   -1.8103350   -3.2699228 
H    -3.2649001   -1.5630474   -4.6272293 
H    -0.4052793   -4.3485637   -4.5869596 
H    -1.8106667   -3.2701414   -4.3875695 
H    -1.5623551   -4.6276539   -3.2649495 
H     3.0994572   -4.6790927   -3.1002918 
H     1.7953023   -5.8913080   -3.0513107 
H     3.0589416   -5.8876954   -1.7924636 
H    -7.2732438   -0.4114223   -1.6518455 
H    -7.1987294   -1.7298286   -0.4542726 
H    -6.0326740   -1.6771607   -1.8010973 
H    -7.2737894    1.6554682    0.4058544 
H    -6.0156619    1.8373448    1.6493033 
H    -7.1762402    0.4876740    1.7491763 
H    -5.8914296   -3.0512253    1.7952031 
H    -5.8875240   -1.7925448    3.0590092 
H    -4.6790446   -3.1005081    3.0991832 
H    -4.6272658   -3.2649743   -1.5629142 
H    -4.3485773   -4.5869201   -0.4056623 
H    -3.2697460   -4.3876700   -1.8107597 
H    -3.0637509   -5.8737206    1.7984766 
H    -3.1028976   -4.6596036    3.1015079 
H    -1.8019409   -5.8756442    3.0574174 
H     1.7492683   -7.1762953    0.4875830 
H     0.4061368   -7.2737247    1.6556044 
H     1.6496449   -6.0156125    1.8371730 
H    -0.4544644   -7.1984974   -1.7300220 
H    -1.8013914   -6.0325848   -1.6766984 
H    -1.6516005   -7.2733561   -0.4112313 
H    -3.0945467    4.6677988   -3.1085363 
H    -1.7946993    5.8846160   -3.0532611 
H    -3.0629798    5.8759266   -1.8000130 
H     0.4263918    4.6198362   -4.3066863 
H     1.5267937    3.2655662   -4.6509830 
H     1.8532061    4.3430733   -3.2735510 
H     4.3102603    0.4199079   -4.6168210 
H     4.6556115    1.5193086   -3.2619455 
H     3.2821685    1.8508953   -4.3438752 
H     4.6678784   -3.1085115   -3.0944124 
H     5.8846802   -3.0532157   -1.7945491 
H     5.8760180   -1.8000035   -3.0628606 
H    -4.6173625    4.3095516    0.4202093 
H    -3.2620017    4.6559272    1.5186917 
H    -4.3431692    3.2821747    1.8514853 
H     4.6200572   -4.3063909    0.4264952 
H     3.2656692   -4.6510852    1.5266158 
H     4.3428884   -3.2735148    1.8534225 
H    -4.6513401    1.5262928    3.2655835 
H    -3.2737678    1.8534382    4.3427124 
H    -4.3063698    0.4263506    4.6200469 
H    -3.1086821   -3.0943300    4.6678374 
H    -3.0531841   -1.7945402    5.8847001 
H    -1.8000795   -3.0629571    5.8758882 
H     1.8512813   -4.3433737    3.2822606 
H     0.4200867   -4.6171062    4.3098738 
H     1.5188889   -3.2619061    4.6558765 
H    -1.7522532    7.1638396    0.5006284 
H    -0.3820075    7.2866169    1.6341570 
H    -1.6087790    6.0195646    1.8609864 
H     0.3857390    7.2882254   -1.6411319 
H     1.6165083    6.0248361   -1.8664347 
H     1.7539938    7.1683375   -0.5048642 
H     3.0721517    5.8684029    1.7995979 
H     3.0845909    4.6672693    3.1151841 
H     1.7925782    5.8910794    3.0411295 
H     3.2640239    4.6548496   -1.5147618 
H     4.3364913    3.2780719   -1.8616428 
H     4.6254940    4.2974771   -0.4273662 
H     5.8910107    3.0412138    1.7927640 
H     5.8683539    1.7996084    3.0722678 
H     4.6671842    3.1151625    3.0847665 
H     7.1639455    0.5005786   -1.7520839 
H     7.2865876    1.6343232   -0.3820086 
H     6.0195647    1.8608657   -1.6088639 
H     7.2881653   -1.6411193    0.3859498 
H     6.0247069   -1.8663541    1.6166591 
H     7.1682521   -0.5048271    1.7541883 
H    -1.8620028    4.3361883    3.2779358 
H    -0.4276895    4.6256623    4.2971745 
H    -1.5147542    3.2639990    4.6548396 
H     3.1150648    3.0847607    4.6672693 
H     3.0410728    1.7927016    5.8910350 
H     1.7994749    3.0722143    5.8683993 
H     4.6548382   -1.5146733    3.2641016 
H     3.2779094   -1.8618623    4.3362668 
H     4.2971560   -0.4275550    4.6257140 
H     1.8610196   -1.6085863    6.0196078 
H     0.5006506   -1.7521140    7.1638600 
H     1.6341261   -0.3818279    7.2866570 
H    -1.8666286    1.6164563    6.0246117 
H    -0.5050839    1.7542494    7.1681078 
H    -1.6411844    0.3858604    7.2881459 
