# Supplementary material for: The effect of alkyl termination on the optical and electronic properties of silicon nanoparticles
Source: RSC Adv. 2025 Jun 17;15(26):20453–63. doi: 10.1039/d5ra03272e (PMC12172018; doi:10.1039/d5ra03272e)
Supplement: RA-015-D5RA03272E-s002 [file RA-015-D5RA03272E-s002.zip › Structures/Si165C100H300_opt_B3LYP_SVP.xyz]

565
Energy =
Si   -1.3555766    1.3559906   -9.5060664 
Si    0.0020852   -0.0082713  -10.8571914 
Si    1.3522321   -1.3594586   -9.4966410 
Si   -4.0685210    1.3542459   -6.7793946 
Si   -2.7158461    0.0027689   -8.1453379 
Si   -1.3592591   -1.3544195   -6.7853171 
Si    0.0014618   -2.7122749   -8.1361799 
Si    1.3540728   -4.0663141   -6.7771122 
Si   -6.7811666    1.3529892   -4.0626228 
Si   -5.4237425   -0.0005057   -5.4201296 
Si   -4.0659119   -1.3573167   -4.0666198 
Si   -2.7124804   -2.7140464   -5.4264749 
Si   -1.3558247   -4.0682953   -4.0657385 
Si    0.0018303   -5.4237262   -5.4201615 
Si    1.3572952   -6.7807203   -4.0641828 
Si   -9.4998879    1.3601405   -1.3514797 
Si   -8.1403735    0.0033909   -2.7049587 
Si   -6.7801879   -1.3579770   -1.3559066 
Si   -5.4237905   -2.7149208   -2.7132129 
Si   -4.0644127   -4.0699001   -1.3552994 
Si   -2.7102417   -5.4307249   -2.7109098 
Si   -1.3534889   -6.7907163   -1.3539188 
Si    0.0065214   -8.1471857   -2.7114924 
Si    1.3615463   -9.5059656   -1.3520295 
Si  -10.8557208    0.0035565    0.0032084 
Si   -9.5006260   -1.3638012    1.3476583 
Si   -8.1371106   -2.7139329   -0.0015538 
Si   -6.7785634   -4.0694473    1.3541384 
Si   -5.4223158   -5.4235737    0.0012973 
Si   -4.0649325   -6.7794189    1.3584519 
Si   -2.7153897   -8.1428191    0.0070738 
Si   -1.3512118   -9.4965466    1.3583958 
Si   -0.0046285  -10.8571126    0.0037071 
Si   -1.3527444    4.0630392   -6.7826946 
Si    0.0002144    2.7045024   -8.1426179 
Si    1.3591089    1.3508837   -6.7858454 
Si    2.7174411   -0.0089613   -8.1424333 
Si    4.0666716   -1.3597427   -6.7785442 
Si   -4.0700418    4.0677213   -4.0723288 
Si   -2.7120748    2.7104554   -5.4263227 
Si   -1.3550062    1.3551284   -4.0701547 
Si    0.0006264   -0.0022257   -5.4282015 
Si    1.3555339   -1.3577974   -4.0684321 
Si    2.7136493   -2.7146475   -5.4211142 
Si    4.0707782   -4.0718224   -4.0674721 
Si   -6.7768899    4.0691300   -1.3565389 
Si   -5.4236433    2.7124523   -2.7127805 
Si   -4.0691044    1.3554401   -1.3562530 
Si   -2.7112006   -0.0005160   -2.7122047 
Si   -1.3552649   -1.3560780   -1.3553778 
Si    0.0002167   -2.7133219   -2.7107443 
Si    1.3560692   -4.0701846   -1.3543170 
Si    2.7135881   -5.4258320   -2.7095444 
Si    4.0686756   -6.7804031   -1.3510052 
Si   -8.1413962    2.7194735   -0.0019877 
Si   -6.7898294    1.3551117    1.3544760 
Si   -5.4277238    0.0004842    0.0007266 
Si   -4.0691461   -1.3560219    1.3561012 
Si   -2.7117898   -2.7119134    0.0002809 
Si   -1.3558755   -4.0683095    1.3570420 
Si   -0.0007939   -5.4281913    0.0015275 
Si    1.3579258   -6.7803337    1.3584187 
Si    2.7104037   -8.1404564    0.0021619 
Si   -8.1466207   -0.0073013    2.7116305 
Si   -6.7818188   -1.3561526    4.0639057 
Si   -5.4245500   -2.7125916    2.7123663 
Si   -4.0704444   -4.0678279    4.0718406 
Si   -2.7133750   -5.4212828    2.7142480 
Si   -1.3542662   -6.7770170    4.0666951 
Si   -0.0015365   -8.1357480    2.7127304 
Si   -1.3575065    6.7770687   -4.0700347 
Si   -0.0005610    5.4192924   -5.4266417 
Si    1.3557789    4.0656492   -4.0680621 
Si    2.7133609    2.7106749   -5.4274146 
Si    4.0671493    1.3552942   -4.0665536 
Si    5.4229268   -0.0011731   -5.4225554 
Si    6.7790233   -1.3526572   -4.0673307 
Si   -4.0628017    6.7792730   -1.3559777 
Si   -2.7127277    5.4215679   -2.7155916 
Si   -1.3567619    4.0685698   -1.3567621 
Si   -0.0000780    2.7113455   -2.7122815 
Si    1.3555655    1.3553423   -1.3557567 
Si    2.7113465   -0.0004433   -2.7121135 
Si    4.0691260   -1.3553556   -1.3561702 
Si    5.4246056   -2.7120508   -2.7121971 
Si    6.7818624   -4.0642637   -1.3564812 
Si   -5.4199408    5.4242550   -0.0019908 
Si   -4.0673168    4.0668283    1.3554458 
Si   -2.7123160    2.7116789   -0.0005397 
Si   -1.3558639    1.3558057    1.3550340 
Si    0.0000007   -0.0000238    0.0000215 
Si    1.3556197   -1.3550405    1.3560701 
Si    2.7119961   -2.7114687    0.0005705 
Si    4.0679941   -4.0651245    1.3568300 
Si    5.4238013   -5.4219540    0.0007660 
Si   -5.4297596    2.7119078    2.7108300 
Si   -4.0695118    1.3562841    4.0645065 
Si   -2.7119313    0.0004447    2.7119373 
Si   -1.3558325   -1.3544292    4.0701797 
Si   -0.0001181   -2.7106749    2.7127873 
Si    1.3563258   -4.0638547    4.0690437 
Si    2.7140018   -5.4231687    2.7155409 
Si   -5.4237914    0.0000327    5.4224021 
Si   -4.0684806   -1.3518397    6.7805972 
Si   -2.7130959   -2.7099415    5.4258172 
Si   -1.3562859   -4.0640579    6.7806786 
Si   -0.0010321   -5.4199226    5.4233819 
Si   -1.3548327    9.4967929   -1.3563859 
Si   -0.0056657    8.1410728   -2.7214343 
Si    1.3532543    6.7852305   -1.3614005 
Si    2.7122855    5.4260192   -2.7148559 
Si    4.0665757    4.0667415   -1.3563616 
Si    5.4270550    2.7133674   -2.7115275 
Si    6.7855155    1.3593684   -1.3518730 
Si    8.1375963    0.0035426   -2.7118478 
Si    9.5012114   -1.3466644   -1.3633501 
Si   -2.7080145    8.1380197   -0.0043166 
Si   -1.3520197    6.7859373    1.3570849 
Si   -0.0002864    5.4282384   -0.0026345 
Si    1.3562430    4.0700495    1.3537113 
Si    2.7123466    2.7113051   -0.0002305 
Si    4.0694421    1.3554736    1.3567063 
Si    5.4279996    0.0000983    0.0003263 
Si    6.7855667   -1.3581842    1.3535030 
Si    8.1466482   -2.7120209   -0.0078229 
Si   -2.7124078    5.4278381    2.7110573 
Si   -1.3566867    4.0676501    4.0650698 
Si   -0.0001441    2.7130400    2.7102501 
Si    1.3556391    1.3574503    4.0682930 
Si    2.7116650    0.0005007    2.7123749 
Si    4.0661264   -1.3548845    4.0686723 
Si    5.4270819   -2.7120568    2.7132059 
Si   -2.7151723    2.7144080    5.4233288 
Si   -1.3586977    1.3576333    6.7804193 
Si    0.0008623    0.0016350    5.4281977 
Si    1.3546139   -1.3528473    6.7906428 
Si    2.7115830   -2.7095700    5.4305577 
Si   -2.7103857    0.0011779    8.1409132 
Si   -1.3607158   -1.3525389    9.5059958 
Si   -0.0052228   -2.7111655    8.1467074 
Si   -0.0023226   10.8571487   -0.0074605 
Si    1.3607444    9.5058623    1.3512487 
Si    2.7088483    8.1409247   -0.0035025 
Si    4.0668572    6.7806993    1.3502477 
Si    5.4231746    5.4225361   -0.0002499 
Si    6.7812252    4.0651907    1.3574175 
Si    8.1466523    2.7130642    0.0094088 
Si    9.5013855    1.3481309    1.3650911 
Si   10.8566920    0.0006812    0.0008441 
Si    0.0064286    8.1465499    2.7118236 
Si    1.3570886    6.7806854    4.0648747 
Si    2.7129146    5.4258679    2.7096482 
Si    4.0702477    4.0720486    4.0677704 
Si    5.4244096    2.7124354    2.7128934 
Si    6.7786938    1.3534787    4.0685826 
Si    8.1377573   -0.0023020    2.7132606 
Si    0.0006876    5.4233965    5.4199241 
Si    1.3536932    4.0668477    6.7772054 
Si    2.7130003    2.7147754    5.4212672 
Si    4.0650859    1.3592682    6.7790972 
Si    5.4225651    0.0017697    5.4235577 
Si    0.0006689    2.7126528    8.1354607 
Si    1.3509116    1.3590627    9.4965604 
Si    2.7158109    0.0082976    8.1430916 
Si    0.0048197    0.0038706   10.8571176 
C    -2.4022791    2.4503126  -10.6792467 
C     1.0890221    1.0513105  -12.0103478 
C    -1.0563075   -1.1022415  -12.0049515 
C     2.4037139   -2.4594856  -10.6609308 
C    -5.1847960    2.4149828   -7.9178024 
C    -3.8341443   -1.0610886   -9.2781313 
C    -1.0421838   -3.8516969   -9.2671607 
C     2.3959220   -5.2038570   -7.9119587 
C    -7.9148615    2.3956302   -5.2005730 
C    -6.5486857   -1.0495896   -6.5617144 
C    -3.8115137   -3.8189358   -6.5380369 
C    -1.0463538   -6.5654622   -6.5457340 
C     2.4176552   -7.9197039   -5.1802599 
C   -10.6684700    2.4023927   -2.4554450 
C    -9.2693644   -1.0418190   -3.8451539 
C    -6.5366840   -3.8124256   -3.8183060 
C    -3.8147504   -6.5414818   -3.8112266 
C    -1.0560167   -9.2801192   -3.8308873 
C     2.4568386  -10.6790337   -2.3978374 
C   -12.0035299   -1.0354114   -1.1094155 
C   -12.0087068    1.0390025    1.1131662 
C   -10.6705834   -2.4555984    2.4009312 
C    -9.2712501   -3.8300198   -1.0669327 
C    -7.9156934   -5.1992381    2.4013497 
C    -6.5574955   -6.5507861   -1.0520030 
C    -5.1828619   -7.9121323    2.4232993 
C    -3.8486178   -9.2773719   -1.0386590 
C    -2.4017413  -10.6608747    2.4593505 
C     1.0553064  -12.0045576    1.0967113 
C    -1.0927324  -12.0105116   -1.0542569 
C    -2.4002189    5.1916587   -7.9208063 
C     1.0653437    3.8262789   -9.2710320 
C     3.8509748    1.0360217   -9.2771802 
C     5.1860577   -2.4250612   -7.9093376 
C    -5.1771112    5.1721406   -5.1764740 
C     5.1742176   -5.1777897   -5.1738201 
C    -7.9176592    5.1826543   -2.4175910 
C     5.1977186   -7.9180682   -2.3985015 
C    -9.2791402    3.8342517    1.0605079 
C     3.8312755   -9.2687479    1.0684840 
C    -9.2780672    1.0413710    3.8455772 
C    -7.9131630   -2.4205348    5.1837002 
C    -5.1737142   -5.1742674    5.1777477 
C    -2.3964515   -7.9107528    5.2049793 
C     1.0413488   -9.2672279    3.8522114 
C    -2.4229301    7.9081860   -5.1889828 
C     1.0524721    6.5479359   -6.5606779 
C     3.8179970    3.8103657   -6.5388265 
C     6.5579036    1.0517132   -6.5503192 
C     7.9179022   -2.3992209   -5.1959845 
C    -5.2010184    7.9131384   -2.3980942 
C     7.9118582   -5.1849770   -2.4213096 
C    -6.5622357    6.5490263    1.0464881 
C     6.5518515   -6.5560108    1.0544130 
C    -6.5405134    3.8126165    3.8150041 
C     3.8120441   -6.5351570    3.8210094 
C    -6.5517699    1.0539369    6.5563695 
C    -5.1974885   -2.3998154    7.9178890 
C    -2.4161701   -5.1799113    7.9203454 
C     1.0471097   -6.5456045    6.5650521 
C    -2.4551726   10.6610659   -2.4075542 
C     1.0400648    9.2751023   -3.8549885 
C     3.8128357    6.5362343   -3.8198167 
C     6.5384906    3.8175988   -3.8115341 
C     9.2709715    1.0680893   -3.8294587 
C    10.6710535   -2.4007320   -2.4544530 
C    -3.8470697    9.2698804    1.0388136 
C     9.2780297   -3.8464326    1.0403149 
C    -3.8167890    6.5406726    3.8092956 
C     6.5381906   -3.8168245    3.8129104 
C    -3.8129961    3.8203814    6.5349307 
C     3.8154494   -3.8102336    6.5416044 
C    -3.8314658    1.0676048    9.2688929 
C    -2.4554604   -2.3989441   10.6790732 
C     1.0574427   -3.8304454    9.2795857 
C    -1.0957915   12.0057233    1.0505966 
C     1.0577841   12.0095038   -1.0947046 
C     2.4546800   10.6791242    2.3982706 
C     3.8309822    9.2683548   -1.0692843 
C     5.1948368    7.9197106    2.3974715 
C     6.5517837    6.5564477   -1.0535058 
C     7.9106083    5.1864437    2.4222871 
C     9.2779060    3.8473267   -1.0390199 
C    10.6708725    2.4024449    2.4563356 
C    12.0074414    1.1100386   -1.0379854 
C    12.0073553   -1.1089706    1.0394636 
C    -1.0564079    9.2803919    3.8300570 
C     2.4177250    7.9188261    5.1815558 
C     5.1735566    5.1780591    5.1741690 
C     7.9169124    2.4002151    5.1977232 
C     9.2708683   -1.0672339    3.8307698 
C    -1.0478404    6.5651952    6.5451067 
C     2.3956631    5.2048681    7.9114210 
C     5.1833974    2.4244018    7.9111617 
C     6.5574536   -1.0511986    6.5513906 
C    -1.0424487    3.8521120    9.2667646 
C     2.4008838    2.4604481   10.6609561 
C     3.8492450   -1.0370125    9.2777474 
C     1.0929271   -1.0535184   12.0109961 
C    -1.0556241    1.0967414   12.0042041 
H    -1.7447615    2.9859656  -11.3833916 
H    -2.9867076    3.2018575  -10.1293007 
H    -3.1007586    1.8334269  -11.2677149 
H     1.6433356    0.3993312  -12.7062770 
H     1.8249106    1.6490078  -11.4545315 
H     0.4715969    1.7393488  -12.6117742 
H    -0.4058140   -1.6482237  -12.7088577 
H    -1.7552219   -0.4888830  -12.5978532 
H    -1.6422624   -1.8453584  -11.4462325 
H     1.7496898   -2.9909278  -11.3714683 
H     2.9803617   -3.2141519  -10.1071560 
H     3.1093335   -1.8461986  -11.2446232 
H    -5.9779490    1.7926844   -8.3627859 
H    -4.6024188    2.8557689   -8.7396112 
H    -5.6619300    3.2346850   -7.3617398 
H    -4.6286280   -0.4394166   -9.7216278 
H    -4.3089374   -1.8800771   -8.7193029 
H    -3.2548209   -1.5030445  -10.1012420 
H    -0.4062054   -4.2909357  -10.0526295 
H    -1.8534531   -3.2937942   -9.7567049 
H    -1.4906644   -4.6778715   -8.6975338 
H     1.7575141   -5.6448419   -8.6944988 
H     2.8486541   -6.0287989   -7.3436401 
H     3.2037916   -4.6442636   -8.4051258 
H    -7.3464491    2.8473120   -6.0260134 
H    -8.4066769    3.2043468   -4.6409329 
H    -8.6984375    1.7579849   -5.6408336 
H    -5.9774460   -1.4764042   -7.3981751 
H    -7.3487469   -0.4221846   -6.9866677 
H    -7.0178485   -1.8778557   -6.0115614 
H    -4.6857089   -3.2599848   -6.9013336 
H    -4.1727120   -4.6973042   -5.9846187 
H    -3.2470274   -4.1742623   -7.4118710 
H    -1.8750358   -6.0154100   -7.0143040 
H    -1.4724842   -7.4027613   -5.9752328 
H    -0.4187723   -6.9892167   -7.3462827 
H     3.2365571   -7.3635181   -5.6586357 
H     1.7949270   -8.3657927   -5.9724521 
H     2.8594931   -8.7406938   -4.5975345 
H   -10.1167941    2.9747818   -3.2149489 
H   -11.2501297    3.1116120   -1.8444012 
H   -11.3797871    1.7447136   -2.9812902 
H   -10.0608127   -0.4090955   -4.2782858 
H    -9.7508599   -1.8600418   -3.2905053 
H    -8.6991187   -1.4814696   -4.6756595 
H    -7.4104458   -3.2470961   -4.1725330 
H    -6.8999817   -4.6870947   -3.2601650 
H    -5.9839273   -4.1729474   -4.6973548 
H    -3.2558424   -6.9025405   -4.6863684 
H    -4.6938438   -5.9882812   -4.1710227 
H    -4.1688297   -7.4168341   -3.2483013 
H    -0.4338193   -9.7228905   -4.6253584 
H    -1.8751049   -8.7214156   -4.3056503 
H    -1.4979277  -10.1036863   -3.2522066 
H     3.2087104  -10.1289803   -2.9817554 
H     1.8405489  -11.2676998   -3.0966680 
H     2.9922062  -11.3830041   -1.7398932 
H   -12.7202561   -0.3769454   -1.6286582 
H   -12.5829846   -1.7580098   -0.5108615 
H   -11.4464604   -1.5927541   -1.8755156 
H   -12.5934540    1.7549993    0.5118333 
H   -11.4548020    1.6033822    1.8763290 
H   -12.7195429    0.3771104    1.6361544 
H   -11.3756398   -2.9931516    1.7459213 
H   -11.2592447   -1.8378588    3.0985046 
H   -10.1194428   -3.2054727    2.9863044 
H   -10.0970311   -3.2476499   -1.5002625 
H    -9.7125964   -4.6289906   -0.4495401 
H    -8.7164248   -4.2987464   -1.8920605 
H    -8.6925622   -5.6512174    1.7636826 
H    -8.4150721   -4.6338851    3.2013036 
H    -7.3461507   -6.0173719    2.8646040 
H    -7.3917241   -5.9789433   -1.4824063 
H    -6.9870869   -7.3499243   -0.4265818 
H    -6.0039824   -7.0204581   -1.8776799 
H    -5.9723428   -8.3656176    1.8024744 
H    -5.6639216   -7.3520050    3.2378503 
H    -4.5988409   -8.7288439    2.8711796 
H    -3.2859985   -9.7759455   -1.8411178 
H    -4.6683069   -8.7074520   -1.4984989 
H    -4.2975568  -10.0550357   -0.3997834 
H    -3.1095863  -11.2428922    1.8470432 
H    -2.9757845  -10.1072508    3.2161163 
H    -1.7473942  -11.3729071    2.9883893 
H     1.7520976  -12.5999686    0.4833350 
H     0.4051138  -12.7066816    1.6453112 
H     1.6436393  -11.4453247    1.8375832 
H    -0.4756610  -12.6084377   -1.7456205 
H    -1.8319408  -11.4551788   -1.6482696 
H    -1.6432488  -12.7091537   -0.4019368 
H    -1.7630263    5.6430845   -8.6983755 
H    -2.8634656    6.0101859   -7.3517872 
H    -3.2002618    4.6255581   -8.4192337 
H     0.4456907    4.6204915   -9.7177643 
H     1.5104234    3.2474004  -10.0927300 
H     1.8823299    4.3012197   -8.7095532 
H     4.3038923    0.3952793  -10.0510104 
H     4.6677838    1.5001735   -8.7066363 
H     3.2877789    1.8349866   -9.7806353 
H     5.9754106   -1.8041416   -8.3629152 
H     4.6027608   -2.8740086   -8.7259972 
H     5.6672767   -3.2388280   -7.3482456 
H    -4.6247116    5.5183057   -6.0617326 
H    -5.5228833    6.0563922   -4.6221571 
H    -6.0615927    4.6174996   -5.5210799 
H     4.6200174   -5.5202059   -6.0594343 
H     5.5170488   -6.0643899   -4.6215371 
H     6.0605857   -4.6257861   -5.5177571 
H    -7.3624477    5.6606197   -3.2373993 
H    -8.3643296    5.9751588   -1.7956762 
H    -8.7381607    4.5983268   -2.8582041 
H     6.0163618   -7.3491568   -2.8616464 
H     4.6317672   -8.4166567   -3.1985647 
H     5.6490548   -8.6955671   -1.7611499 
H    -9.7176892    4.6324476    0.4400920 
H    -8.7262666    4.3041221    1.8863630 
H   -10.1058863    3.2523616    1.4926596 
H     4.6265990   -9.7146110    0.4496249 
H     3.2521503  -10.0911590    1.5119789 
H     4.3048262   -8.7076410    1.8865388 
H    -9.7648711    1.8534391    3.2865285 
H    -8.7074762    1.4892139    4.6714259 
H   -10.0646805    0.4075089    4.2858832 
H    -8.7300476   -2.8696405    4.6008641 
H    -8.3664539   -1.7991060    5.9728193 
H    -7.3521068   -3.2341870    5.6652292 
H    -6.0587970   -5.5202234    4.6249630 
H    -5.5185769   -4.6212882    6.0631276 
H    -4.6187332   -6.0586243    5.5221184 
H    -3.2048092   -8.4035528    4.6457479 
H    -2.8485494   -7.3420191    6.0299708 
H    -1.7583448   -8.6935651    5.6459172 
H     1.8502470   -9.7601552    3.2938950 
H     0.4038347  -10.0501086    4.2938714 
H     1.4927455   -8.6974202    4.6766757 
H    -3.2370428    7.3472294   -5.6698120 
H    -1.8022554    8.3615353   -5.9786609 
H    -2.8714472    8.7250145   -4.6055852 
H     1.4841109    5.9774380   -7.3951226 
H     1.8771864    7.0180473   -6.0061256 
H     0.4265137    7.3467949   -6.9900035 
H     4.1693733    3.2478350   -7.4155149 
H     4.6988251    4.1675625   -5.9867404 
H     3.2604434    4.6871820   -6.8978050 
H     6.0043165    1.8770445   -7.0204764 
H     6.9875002    0.4258557   -7.3491107 
H     7.3921368    1.4824992   -5.9787846 
H     7.3490097   -2.8635995   -6.0139405 
H     8.4179496   -3.1983117   -4.6300366 
H     8.6942279   -1.7610670   -5.6481974 
H    -6.0258130    7.3441846   -2.8502933 
H    -4.6417858    8.4059503   -3.2064366 
H    -5.6421521    8.6959182   -1.7600855 
H     7.3504058   -5.6657043   -3.2351356 
H     8.3643769   -5.9747194   -1.8001112 
H     8.7293329   -4.6027951   -2.8702057 
H    -6.9859118    7.3499194    0.4192936 
H    -6.0130157    7.0170880    1.8759995 
H    -7.3995669    5.9776283    1.4714590 
H     7.3504544   -6.9862472    0.4287447 
H     5.9805274   -7.3898517    1.4861696 
H     7.0221970   -6.0016858    1.8791415 
H    -6.9022035    4.6871208    3.2555071 
H    -5.9870909    4.1734344    4.6935202 
H    -7.4153810    3.2494544    4.1699577 
H     4.6873612   -6.8975147    3.2632645 
H     3.2474957   -7.4095721    4.1747986 
H     4.1715753   -5.9821956    4.7003246 
H    -7.0220067    1.8786069    6.0018452 
H    -5.9804114    1.4858102    7.3901154 
H    -7.3504386    0.4284306    6.9867183 
H    -6.0164283   -2.8623474    7.3488878 
H    -5.6484265   -1.7628377    8.6959269 
H    -4.6315927   -3.2003486    8.4157956 
H    -3.2360839   -5.6574125    7.3648927 
H    -2.8566393   -4.5972247    8.7420898 
H    -1.7935377   -5.9727609    8.3653910 
H     1.8754114   -7.0147210    6.0149107 
H     0.4192920   -7.3457695    6.9891870 
H     1.4737237   -5.9750741    7.4020777 
H    -3.2106384   10.1073026   -2.9831735 
H    -1.8422225   11.2440053   -3.1140879 
H    -2.9856667   11.3722864   -1.7535032 
H     0.3997267   10.0490685   -4.3082479 
H     1.5042485    8.7042411   -4.6715448 
H     1.8390352    9.7784171   -3.2916821 
H     3.2509329    7.4131093   -4.1717202 
H     4.1699074    5.9835041   -4.7002745 
H     4.6897501    6.8948833   -3.2622001 
H     6.8988543    3.2591262   -4.6871951 
H     7.4142411    4.1705373   -3.2484853 
H     5.9859337    4.6973921   -4.1705080 
H     9.7123199    0.4499631   -4.6278597 
H    10.0967160    1.5025824   -3.2479491 
H     8.7155945    1.8923992   -4.2989338 
H    10.1197794   -2.9883967   -3.2024170 
H    11.2612792   -3.0962794   -1.8359174 
H    11.3746855   -1.7459691   -2.9941615 
H    -4.2852422   10.0558207    0.4026818 
H    -3.2893302    9.7588281    1.8505563 
H    -4.6740101    8.7008053    1.4866150 
H    10.0625913   -4.2888278    0.4053530 
H     8.7068925   -4.6707768    1.4902134 
H     9.7674922   -3.2873700    1.8507406 
H    -4.1716448    7.4143010    3.2441940 
H    -3.2576975    6.9042996    4.6832697 
H    -4.6954666    5.9879506    4.1708502 
H     7.4136703   -4.1702057    3.2497052 
H     5.9852829   -4.6963525    4.1720095 
H     6.8989626   -3.2585601    4.6885408 
H    -4.1715497    4.7000581    5.9818849 
H    -3.2487249    4.1736391    7.4097480 
H    -4.6889783    3.2632584    6.8966103 
H     4.6949247   -4.1698372    5.9888911 
H     3.2563576   -4.6854675    6.9021348 
H     4.1689789   -3.2475216    7.4173165 
H    -4.3042207    1.8860153    8.7076323 
H    -3.2526630    1.5105967   10.0917995 
H    -4.6274310    0.4490854    9.7140803 
H    -3.2080374   -2.9820986   10.1291701 
H    -2.9900083   -1.7412983   11.3839461 
H    -1.8390149   -3.0984767   11.2667390 
H     1.8758403   -4.3060826    8.7206314 
H     0.4350956   -4.6242509    9.7233464 
H     1.5003058   -3.2514727   10.1024414 
H    -1.6413725   12.7097552    0.3999046 
H    -0.4822205   12.5984571    1.7494639 
H    -1.8392321   11.4474327    1.6365530 
H     0.4061210   12.7056244   -1.6491494 
H     1.6552378   11.4532970   -1.8304926 
H     1.7460990   12.6107462   -0.4774048 
H     2.9908887   11.3829576    1.7408717 
H     3.2057608   10.1292327    2.9833476 
H     1.8374610   11.2679436    3.0961596 
H     3.2523667   10.0900462   -1.5147161 
H     4.3057438    8.7063671   -1.8860159 
H     4.6253337    9.7151023   -0.4498164 
H     5.6461186    8.6970795    1.7599298 
H     6.0135221    7.3512950    2.8611825 
H     4.6283765    8.4184113    3.1970879 
H     5.9810065    7.3907873   -1.4849950 
H     7.0218577    6.0021225   -1.8783863 
H     7.3506147    6.9859758   -0.4276465 
H     8.3638672    5.9755687    1.8008428 
H     8.7275501    4.6043784    2.8723210 
H     7.3486227    5.6679736    3.2352707 
H     9.7675822    3.2880749   -1.8491837 
H    10.0622989    4.2900923   -0.4041095 
H     8.7066661    4.6713862   -1.4892992 
H    11.2610787    3.0980419    1.8378336 
H    11.3745268    1.7478476    2.9962168 
H    10.1193666    2.9900956    3.2041476 
H    12.5926904    0.5089012   -1.7537744 
H    12.7183798    1.6346766   -0.3775327 
H    11.4521264    1.8718300   -1.6028242 
H    12.7180807   -1.6337071    0.3788616 
H    11.4519398   -1.8706818    1.6043100 
H    12.5928295   -0.5080075    1.7552142 
H    -1.4978551   10.1036907    3.2506015 
H    -0.4343661    9.7236281    4.6243933 
H    -1.8757481    8.7222333    4.3050473 
H     2.8585227    8.7407480    4.5993459 
H     3.2374102    7.3627277    5.6586477 
H     1.7953592    8.3636656    5.9747330 
H     5.5164314    6.0646787    4.6219231 
H     6.0599077    4.6260696    5.5181752 
H     4.6192991    5.5204424    6.0597494 
H     8.4168435    3.1996084    4.6320893 
H     8.6933441    1.7622090    5.6499680 
H     7.3476555    2.8641775    6.0156722 
H    10.0969293   -1.5012221    3.2493322 
H     8.7154859   -1.8919381    4.2995499 
H     9.7117853   -0.4494850    4.6297016 
H    -1.4746116    7.4018920    5.9741908 
H    -0.4202524    6.9897970    7.3452063 
H    -1.8760573    6.0149748    7.0142929 
H     2.8481841    6.0297689    7.3429188 
H     3.2036913    4.6454516    8.4045387 
H     1.7573347    5.6458876    8.6940066 
H     5.6647749    3.2383990    7.3505038 
H     5.9726350    1.8035685    8.3650572 
H     4.5995130    2.8730190    8.7275780 
H     7.3921856   -1.4813014    5.9800634 
H     6.0039472   -1.8770400    7.0207694 
H     6.9863756   -0.4256290    7.3507706 
H    -1.4932744    4.6768704    8.6969335 
H    -0.4053045    4.2933273   10.0501913 
H    -1.8518310    3.2938803    9.7590116 
H     2.9757792    3.2165273   10.1072809 
H     3.1079669    1.8481619   11.2439265 
H     1.7462496    2.9902819   11.3721300 
H     4.6677529   -1.4985901    8.7075432 
H     3.2864091   -1.8380681    9.7783219 
H     4.2998207   -0.3973646   10.0538358 
H     1.8314198   -1.6487101   11.4559708 
H     0.4756558   -1.7437721   12.6099997 
H     1.6442526   -0.4007999   12.7086272 
H    -1.6438731    1.8375078   11.4447402 
H    -0.4057438    1.6454667   12.7065178 
H    -1.7525104    0.4832805   12.5994178 
