# Supplementary material for: The effect of alkyl termination on the optical and electronic properties of silicon nanoparticles
Source: RSC Adv. 2025 Jun 17;15(26):20453–63. doi: 10.1039/d5ra03272e (PMC12172018; doi:10.1039/d5ra03272e)
Supplement: RA-015-D5RA03272E-s002 [file RA-015-D5RA03272E-s002.zip › Structures/Si84C52H166_opt_B3LYP.xyz]

304
Energy =
Si   -0.1402594    1.6375248   -2.0412347 
Si    0.8922956   -0.4032903   -2.5902268 
Si    0.8582388   -1.8257782   -0.7167517 
Si    1.0214239    2.6518330   -0.2646937 
Si    0.9849137    1.2295118    1.6072801 
Si   -2.3688240    1.2430942   -1.3990809 
Si   -1.2431418    0.8344250    2.2492321 
Si   -1.3690338   -2.2222125   -0.0738535 
Si   -2.4024589   -0.1806477    0.4727133 
Si    2.0175656   -0.8114610    1.0607878 
Si   -3.4017865    3.2817735   -0.8473184 
Si   -3.5306831    0.2267363   -3.1728156 
Si   -4.6290259   -0.5763465    1.1186530 
Si   -2.2674983    2.8773744    2.7994383 
Si   -1.2753478   -0.5849004    4.1220980 
Si   -1.3972400   -3.6363359    1.8027206 
Si   -2.5349159   -3.2427804   -1.8429747 
Si    1.9897731   -2.2283615    2.9364570 
Si    4.2419489   -0.4159779    0.4132211 
Si    2.1456286    2.2441606    3.3827018 
Si    1.8911686   -3.8673418   -1.2619343 
Si    3.2478008    3.0462704   -0.9086690 
Si   -0.0117766    4.6930858    0.2757240 
Si    3.1185948   -0.0095777   -3.2373225 
Si   -0.2730810   -1.4218224   -4.3599052 
Si   -0.1067155    3.0598873   -3.9137334 
Si    4.2769348    1.0043747   -1.4592496 
Si   -0.2382844   -2.6234344    3.5788208 
Si   -2.4984974   -1.8156561   -3.7125436 
Si   -2.2361778    4.2968164    0.9248764 
Si    5.4021582    0.5996969    2.1840229 
Si    5.2729626   -2.4595358   -0.1268077 
Si    4.1180108   -3.4670828   -1.9029756 
Si    1.8550238   -5.2829449    0.6161247 
Si    3.0110580   -4.2742951    2.3943116 
Si    3.1479889   -1.2105731    4.7152210 
Si    2.1115588    0.8224400    5.2545984 
Si    4.3720615    2.6376933    2.7340498 
Si    4.4112139    4.0595099    0.8687524 
Si    3.2825844    4.4630693   -2.7814195 
Si    3.1528030    1.4179987   -5.1079080 
Si    4.1569062   -2.0497460   -3.7738908 
Si   -0.2397515    0.0006622   -6.2307770 
Si    0.7621809   -3.4594394   -4.9043962 
Si    2.1217369    3.4514929   -4.5555911 
Si   -1.1411761    5.0988734   -3.3633405 
Si   -1.2698187    2.0382831   -5.6853252 
Si    0.0212955    6.1156076   -1.5957051 
Si    1.1463920    5.7041711    2.0541656 
Si   -3.3629201    4.7050298   -2.7190297 
Si   -5.6272934    2.8898419   -0.2004891 
Si   -5.7549247   -0.1703398   -2.5243049 
Si   -3.4942124    1.6468546   -5.0465972 
Si   -5.6551938    1.4677962    1.6682194 
Si   -5.7879407   -1.5924168   -0.6576361 
Si   -4.6553494   -1.9944440    2.9946635 
Si   -4.4951040    2.4825556    3.4387080 
Si   -1.1067321    3.8932937    4.5741240 
Si    1.1142360    4.2869152    3.9237703 
Si   -0.1126497    0.4238901    5.8948236 
Si   -3.5031747   -0.9827275    4.7688021 
Si   -0.3667694   -5.6783113    1.2584727 
Si   -3.6189999   -4.0312788    2.4534147 
Si   -4.7620492   -3.6334585   -1.1963471 
Si   -1.4970481   -5.2807442   -2.3934430 
Si    0.7245491   -4.8806244   -3.0354808 
Si    5.3646881   -0.7966758    4.0661275 
Si    5.2280552   -3.8884138    1.7320058 
Si   -4.5342776    1.0575858    5.2985611 
Si   -1.1115726    2.4719558    6.4428335 
Si   -6.7880112    1.8562116   -1.9584314 
Si   -4.5042265    3.6926550   -4.4971802 
Si   -4.7998416   -5.0282046    0.6912298 
Si   -1.5123442   -6.6904065   -0.5179585 
Si    2.2399023    6.4967821   -2.2618796 
Si    3.3700822    6.0878689    1.4234886 
Si    1.9769289    0.4122008   -6.8711206 
Si    2.9904242   -3.0815849   -5.5287283 
Si   -3.7383812   -7.0436412    0.1313475 
Si    3.3810030    7.4804064   -0.4635402 
Si   -3.3409529    2.0647358    7.0483529 
Si    3.0093529   -1.6329802   -7.3737790 
Si    6.3625260   -2.8418626    3.4982023 
Si   -6.7123125    3.2694042   -3.8293049 
C     6.0886008    1.3247578   -1.9820850 
C    -0.2682693   -3.7821170    5.1020510 
C    -3.4413507   -2.6364822   -5.1569198 
C    -3.0739471    5.9573110    1.3698043 
C     7.2328789    0.8975088    1.7193771 
C     7.1051089   -2.2410646   -0.6265426 
C     5.0059227   -5.0974945   -2.3661443 
C     2.6908473   -6.9608681    0.2322175 
C     3.0416846   -5.4385481    3.9109596 
C     3.2016095   -2.3132151    6.2754732 
C     3.0442680    1.6069512    6.7304063 
C     5.3636364    3.4658219    4.1462994 
C     6.2271670    4.4549101    0.4232995 
C     5.0792554    4.8482178   -3.3098644 
C     4.9255402    1.7665254   -5.7313341 
C     5.9565426   -1.7677449   -4.3534371 
C    -1.1287485   -0.7718804   -7.7362000 
C    -0.1018708   -4.3157569   -6.3788447 
C     2.2059710    4.6050526   -6.0800852 
C    -1.1403643    6.2974939   -4.8552418 
C    -1.2781350    3.1552667   -7.2391947 
C    -0.7604307    7.8109997   -1.1829490 
C     0.3953945    7.3922990    2.5443010 
C    -4.2162122    6.3807789   -2.3766761 
C    -6.5239363    4.5292391    0.2042862 
C    -6.7804621   -0.9549031   -3.9336848 
C    -4.4705563    0.9073724   -6.5141899 
C    -7.4741500    1.2039601    2.2006526 
C    -7.6096941   -1.9398523   -0.1857336 
C    -6.4481653   -2.3507472    3.5613670 
C    -5.4048855    4.0890198    3.9344758 
C    -1.9444003    5.5333079    5.0885167 
C     2.0223816    5.1551532    5.3678451 
C    -0.1589696   -0.6888846    7.4495987 
C    -3.6279386   -2.1061465    6.3102697 
C    -0.3723927   -6.9135244    2.7175459 
C    -3.6826737   -5.2201219    3.9503062 
C    -5.7485465   -4.5133694   -2.5770862 
C    -2.4138610   -6.1952328   -3.7990048 
C     1.5198933   -6.5525772   -3.5184087 
C     6.3829499   -0.0224024    5.4870718 
C     6.1492176   -5.5162275    1.3346066 
C    -6.3328138    0.7987153    5.8941680 
C    -0.2334698    3.2657735    7.9441963 
C    -8.6261614    1.5653413   -1.5202840 
C    -4.5672968    4.8725256   -6.0007136 
C    -6.5874135   -5.4416729    1.2290398 
C    -0.7423385   -8.3958510   -0.9111333 
C     2.3405235    7.6990994   -3.7448893 
C     4.3033496    6.9946788    2.8248533 
C     2.0163458    1.4902463   -8.4497849 
C     3.8117517   -4.7213252   -6.0692910 
H    -7.4820934    2.6477832   -4.9609721 
H    -7.4039888    4.5679772   -3.5205511 
H    -3.3830328    1.1849173    8.2665209 
H    -4.0087760    3.3524890    7.4427956 
H     2.7516175    8.8012668   -0.1190258 
H     4.7961508    7.7873562   -0.8675778 
H     4.4239767   -1.3951159   -7.8231021 
H     2.3084526   -2.2818103   -8.5347956 
H    -3.7755878   -7.9801368    1.3067718 
H    -4.4926446   -7.7319156   -0.9719313 
H     7.7972230   -2.6170280    3.1095633 
H     6.3943523   -3.7448767    4.6995726 
H     6.1392018    1.6727133   -3.0235965 
H     6.6880176    0.4069196   -1.9003018 
H     6.5508551    2.0913779   -1.3441194 
H    -0.1920931   -4.8349849    4.7942208 
H    -1.2023156   -3.6595265    5.6690283 
H     0.5716280   -3.5626870    5.7769970 
H    -3.3247784   -2.0543294   -6.0818450 
H    -4.5151249   -2.7084456   -4.9328562 
H    -3.0640171   -3.6514752   -5.3451458 
H    -3.3723793    6.5007845    0.4619884 
H    -2.3897374    6.6002117    1.9417319 
H    -3.9740336    5.7908330    1.9785797 
H     7.3302043    1.3887251    0.7403797 
H     7.7792936   -0.0574545    1.6784628 
H     7.7216152    1.5337717    2.4748521 
H     7.2119389   -1.6471237   -1.5458509 
H     7.5589600   -3.2286391   -0.8094154 
H     7.6777444   -1.7481142    0.1735387 
H     4.6344801   -5.4931562   -3.3222804 
H     4.8547492   -5.8688331   -1.5973029 
H     6.0891574   -4.9247255   -2.4711483 
H     2.3149066   -7.3908892   -0.7073236 
H     2.4907959   -7.6798159    1.0430601 
H     3.7808571   -6.8495135    0.1426494 
H     3.3184015   -6.4602296    3.6045817 
H     2.0622692   -5.4804245    4.4095737 
H     3.7848427   -5.0931472    4.6465677 
H     3.6290708   -3.3021654    6.0513664 
H     2.2003491   -2.4564945    6.7075271 
H     3.8321619   -1.8352229    7.0428560 
H     4.1318766    1.5748229    6.5720219 
H     2.8237464    1.0552736    7.6584884 
H     2.7526097    2.6568789    6.8773650 
H     6.4428766    3.4305887    3.9265016 
H     5.1922852    2.9602023    5.1075407 
H     5.0796094    4.5218270    4.2616697 
H     6.2864428    5.1110657   -0.4582658 
H     6.8063042    3.5432675    0.2168713 
H     6.7087464    4.9747595    1.2675341 
H     5.0905542    5.3582737   -4.2866563 
H     5.6845322    3.9337810   -3.3916814 
H     5.5618958    5.5129220   -2.5767020 
H     4.8801277    2.3899084   -6.6391949 
H     5.4488067    0.8325086   -5.9862884 
H     5.5241081    2.3066508   -4.9835477 
H     5.9718074   -1.2889559   -5.3448110 
H     6.4868670   -2.7303847   -4.4338597 
H     6.5127074   -1.1254774   -3.6552309 
H    -1.0891619   -0.0773982   -8.5910383 
H    -2.1859000   -0.9872559   -7.5242413 
H    -0.6395976   -1.7099613   -8.0398935 
H     0.0363759   -3.7328847   -7.3024730 
H    -1.1815179   -4.4378313   -6.2090026 
H     0.3341624   -5.3148077   -6.5414248 
H     1.8898706    4.0791490   -6.9923811 
H     3.2386861    4.9567285   -6.2355949 
H     1.5589654    5.4849406   -5.9533631 
H    -1.4796002    5.7950257   -5.7725819 
H    -0.1341982    6.7003545   -5.0402888 
H    -1.8129252    7.1484457   -4.6606298 
H    -1.6289637    2.5867085   -8.1155366 
H    -0.2725095    3.5407598   -7.4607243 
H    -1.9504393    4.0149587   -7.1057821 
H    -0.9106597    8.3952163   -2.1052292 
H    -0.1001763    8.3906473   -0.5192823 
H    -1.7340659    7.6993446   -0.6837960 
H     0.3598031    8.0743618    1.6813829 
H     1.0169664    7.8628686    3.3233930 
H    -0.6230996    7.2871831    2.9455032 
H    -4.2371688    6.9819188   -3.3001825 
H    -3.6853589    6.9626572   -1.6092884 
H    -5.2549869    6.2341447   -2.0440739 
H    -6.7142320    5.1037175   -0.7156110 
H    -5.9324585    5.1596584    0.8841818 
H    -7.4954486    4.3236676    0.6821756 
H    -6.8019714   -0.2968840   -4.8157195 
H    -7.8195186   -1.1075925   -3.5994197 
H    -6.3776402   -1.9307691   -4.2411688 
H    -4.3299908    1.5322864   -7.4110870 
H    -5.5476815    0.8763005   -6.2886270 
H    -4.1413083   -0.1139812   -6.7546533 
H    -8.1074904    0.9516029    1.3381978 
H    -7.8752189    2.1241413    2.6553377 
H    -7.5619453    0.3913235    2.9361039 
H    -8.1907051   -2.2083602   -1.0827508 
H    -8.0790432   -1.0592869    0.2760226 
H    -7.6828475   -2.7761423    0.5242548 
H    -7.0905927   -2.6236935    2.7118733 
H    -6.8891865   -1.4715573    4.0528452 
H    -6.4622702   -3.1820462    4.2846222 
H    -5.5125783    4.7785497    3.0846591 
H    -4.8702442    4.6135256    4.7408803 
H    -6.4157007    3.8450737    4.2998644 
H    -2.1563246    6.1720478    4.2186574 
H    -1.2925381    6.0940681    5.7777663 
H    -2.8953421    5.3358872    5.6073527 
H     3.1114248    5.1533861    5.2153023 
H     1.8118051    4.6563777    6.3248817 
H     1.6888584    6.2018722    5.4537439 
H     0.0928162   -1.7321594    7.2092705 
H    -1.1627311   -0.6753850    7.9022725 
H     0.5564848   -0.3251118    8.2047180 
H    -3.2624620   -3.1229384    6.1045786 
H    -4.6814969   -2.1861748    6.6241203 
H    -3.0523968   -1.6929490    7.1523520 
H     0.0249742   -7.8846983    2.3803469 
H    -1.3924774   -7.0774564    3.0962434 
H     0.2561191   -6.5657369    3.5504729 
H    -3.4342212   -6.2458698    3.6360321 
H    -4.6945521   -5.2369823    4.3863099 
H    -2.9729087   -4.9224473    4.7359553 
H    -5.6703866   -3.9842494   -3.5380830 
H    -6.8141952   -4.5673219   -2.3012205 
H    -5.3835184   -5.5419092   -2.7218187 
H    -2.4555275   -5.5967044   -4.7205204 
H    -3.4445557   -6.4406260   -3.5003116 
H    -1.8934862   -7.1386047   -4.0313743 
H     1.0956690   -6.9158085   -4.4684230 
H     1.3289294   -7.3169077   -2.7515486 
H     2.6083052   -6.4593563   -3.6421844 
H     7.4437937    0.0460070    5.1965780 
H     6.3188396   -0.6424692    6.3957146 
H     6.0338279    0.9908990    5.7331373 
H     5.7417236   -6.0085004    0.4397465 
H     6.0767071   -6.2191570    2.1800954 
H     7.2167559   -5.3117428    1.1530497 
H    -6.9808110    0.4286079    5.0864788 
H    -6.7520421    1.7516194    6.2556146 
H    -6.3671983    0.0762609    6.7255063 
H     0.8465318    3.3794675    7.7715337 
H    -0.3690509    2.6341950    8.8371251 
H    -0.6572205    4.2592849    8.1623609 
H    -9.1731145    1.1994961   -2.4042496 
H    -9.0996661    2.5046974   -1.1921800 
H    -8.7413309    0.8211633   -0.7190565 
H    -5.0393023    4.3761647   -6.8638538 
H    -3.5631335    5.2065410   -6.2996579 
H    -5.1630586    5.7666014   -5.7555323 
H    -7.1615756   -5.8525067    0.3829785 
H    -7.1151059   -4.5544466    1.6078501 
H    -6.5757148   -6.1971560    2.0312747 
H    -1.2309661   -8.8504033   -1.7879378 
H    -0.8776301   -9.0777234   -0.0560104 
H     0.3352407   -8.3194029   -1.1161769 
H     1.9182697    7.2562106   -4.6584719 
H     3.3918064    7.9591220   -3.9489308 
H     1.7952930    8.6315356   -3.5269649 
H     5.3690869    7.1121085    2.5707877 
H     4.2319459    6.4523971    3.7789587 
H     3.8774083    8.0000902    2.9738039 
H     1.5687399    0.9413796   -9.2940377 
H     3.0536318    1.7439153   -8.7216801 
H     1.4540175    2.4259062   -8.3180780 
H     3.3141680   -5.1119536   -6.9716652 
H     3.7437058   -5.4897504   -5.2857810 
H     4.8756692   -4.5634279   -6.3086908 
