# Supplementary material for: The effect of alkyl termination on the optical and electronic properties of silicon nanoparticles
Source: RSC Adv. 2025 Jun 17;15(26):20453–63. doi: 10.1039/d5ra03272e (PMC12172018; doi:10.1039/d5ra03272e)
Supplement: RA-015-D5RA03272E-s002 [file RA-015-D5RA03272E-s002.zip › Structures/Si35C12H66_opt_B3LYP_SVP.xyz]

107
Energy =
Si   -1.3435713    1.3434693   -4.0833381 
Si   -0.0000425    0.0008422   -5.4717476 
Si    1.3434699   -1.3421870   -4.0837200 
Si   -4.0838983    1.3422841   -1.3430367 
Si   -2.7048582    0.0120756   -2.7048870 
Si   -1.3536233   -1.3541734   -1.3541916 
Si    0.0131443   -2.7045067   -2.7052671 
Si    1.3443176   -4.0829763   -1.3437849 
Si   -5.4717399   -0.0015667   -0.0001451 
Si   -4.0831513   -1.3444630    1.3429203 
Si   -2.7041235   -2.7056401    0.0120241 
Si   -1.3420111   -4.0840632    1.3425925 
Si    0.0016281   -5.4717344   -0.0006779 
Si   -1.3443375    4.0833708   -1.3425800 
Si   -0.0131680    2.7052968   -2.7044665 
Si    1.3536172    1.3545745   -1.3538027 
Si    2.7048492   -0.0112762   -2.7049040 
Si    4.0838810   -1.3419008   -1.3434547 
Si   -2.7056333    2.7041270   -0.0120187 
Si   -1.3543738    1.3534278    1.3541982 
Si   -0.0000023    0.0000057    0.0000010 
Si    1.3543711   -1.3538120    1.3538014 
Si    2.7056145   -2.7041191   -0.0128227 
Si   -2.7049063   -0.0135430    2.7048661 
Si   -1.3428283   -1.3440981    4.0833376 
Si   -0.0116711   -2.7052365    2.7045182 
Si   -0.0015775    5.4717389    0.0008570 
Si    1.3420301    4.0836771    1.3437536 
Si    2.7041385    2.7056274    0.0127987 
Si    4.0831581    1.3440536    1.3432970 
Si    5.4717334    0.0014771   -0.0001021 
Si    0.0116769    2.7044739    2.7052813 
Si    1.3428317    1.3429442    4.0837174 
Si    2.7048998    0.0127664    2.7048712 
Si   -0.0000272   -0.0007447    5.4717439 
C     1.1049437    1.1064592   -6.5453291 
C    -1.1049286   -1.1045351   -6.5456366 
C     1.1071892   -6.5451632    1.1045124 
C    -1.1032619   -6.5457735   -1.1059058 
C     6.5451528    1.1072094   -1.1051302 
C     6.5457802   -1.1035630    1.1049677 
C    -1.1070663    6.5449595    1.1063215 
C     1.1033492    6.5459873   -1.1041307 
C     1.1054512   -1.1058090    6.5453873 
C    -1.1055471    1.1040594    6.5455699 
C    -6.5450517   -1.1070289   -1.1055479 
C    -6.5458968    1.1030883    1.1052030 
H    -2.2251173    2.2246490   -4.9215733 
H     2.2249141   -2.2230180   -4.9224332 
H    -4.9225075    2.2234814   -2.2242096 
H    -3.5569591   -0.8819857   -3.5573801 
H    -0.8805756   -3.5569791   -3.5577419 
H     2.2258427   -4.9209920   -2.2251959 
H    -4.9214973   -2.2260224    2.2239854 
H    -3.5562313   -3.5581161   -0.8820375 
H    -2.2229791   -4.9230087    2.2236795 
H    -2.2258643    4.9216409   -2.2237458 
H     0.8805488    3.5580306   -3.5566856 
H     3.5569399    0.8830251   -3.5571494 
H     4.9224830   -2.2228510   -2.2248825 
H    -3.5582338    3.5561040    0.8820558 
H     3.5582158   -3.5563598    0.8810015 
H    -3.5575246    0.8800453    3.5573277 
H    -2.2238311   -2.2257095    4.9216928 
H     0.8825062   -3.5574610    3.5567572 
H     2.2229973    4.9223645    2.2250855 
H     3.5562520    3.5583521   -0.8810172 
H     4.9215169    2.2253558    2.2246065 
H    -0.8824957    3.5564614    3.5577597 
H     2.2238408    2.2243130    4.9223206 
H     3.5575079   -0.8810719    3.5570824 
H    -0.4926491   -7.1914839   -1.7585110 
H    -1.7421856   -5.9173241   -1.7463660 
H    -1.7573951   -7.1901892   -0.4955626 
H     1.7592174   -7.1916095    0.4940613 
H     0.4970366   -7.1888126    1.7595757 
H     1.7482301   -5.9163538    1.7424976 
H     7.1920241    0.4970816   -1.7570394 
H     7.1883761    1.7623946   -0.4946597 
H     5.9163407    1.7450823   -1.7462800 
H     7.1919175   -1.7558498    0.4944662 
H     5.9173336   -1.7443409    1.7435755 
H     7.1897680   -0.4931075    1.7594169 
H    -1.7576383   -0.4942112   -7.1915145 
H    -1.7452766   -1.7434866   -5.9171012 
H    -0.4943834   -1.7586506   -7.1898788 
H     0.4943733    1.7582068   -7.1919457 
H     1.7601964    0.4963373   -7.1888146 
H     1.7427328    1.7477840   -5.9166103 
H     0.4927605    7.1918871   -1.7565709 
H     1.7422272    5.9176567   -1.7447522 
H     1.7575284    7.1902208   -0.4936450 
H    -1.7590684    7.1915869    0.4960347 
H    -0.4968689    7.1884196    1.7615283 
H    -1.7481311    5.9160334    1.7441662 
H     1.7452363   -1.7451763    5.9167030 
H     0.4952050   -1.7594946    7.1903493 
H     1.7587310   -0.4953210    7.1905315 
H    -1.7452964    1.7435733    5.9169976 
H    -0.4953424    1.7576001    7.1907181 
H    -1.7588691    0.4934320    7.1905397 
H    -7.1920446    1.7555172    0.4948646 
H    -5.9175148    1.7437145    1.7440263 
H    -7.1898792    0.4924046    1.7594449 
H    -7.1919268   -0.4967427   -1.7573051 
H    -7.1882667   -1.7624284   -0.4952985 
H    -5.9161775   -1.7446795   -1.7468584 
