# Supplementary material for: The effect of alkyl termination on the optical and electronic properties of silicon nanoparticles
Source: RSC Adv. 2025 Jun 17;15(26):20453–63. doi: 10.1039/d5ra03272e (PMC12172018; doi:10.1039/d5ra03272e)
Supplement: RA-015-D5RA03272E-s002 [file RA-015-D5RA03272E-s002.zip › Structures/Si10H16_opt_B3LYP_SVP.xyz]

26
Energy =
Si    1.3615943    1.3615943   -1.3615943 
Si   -0.0000000   -0.0000000   -2.7159200 
Si   -1.3615943   -1.3615943   -1.3615943 
Si    0.0000000    2.7159200   -0.0000000 
Si    2.7159200   -0.0000000   -0.0000000 
Si    1.3615943   -1.3615943    1.3615943 
Si   -0.0000000   -2.7159200    0.0000000 
Si    0.0000000    0.0000000    2.7159200 
H     2.2264320    2.2264320   -2.2264320 
H     3.5908076    0.8580434    0.8580434 
H     3.5908076   -0.8580434   -0.8580434 
H     2.2264320   -2.2264320    2.2264320 
H     0.8580434   -3.5908076   -0.8580434 
H     0.8580434   -0.8580434   -3.5908076 
H    -0.8580434    0.8580434   -3.5908076 
H    -0.8580434   -3.5908076    0.8580434 
Si   -2.7159200    0.0000000    0.0000000 
Si   -1.3615943    1.3615943    1.3615943 
H    -0.8580434    3.5908076   -0.8580434 
H     0.8580434    3.5908076    0.8580434 
H     0.8580434    0.8580434    3.5908076 
H    -0.8580434   -0.8580434    3.5908076 
H    -2.2264320    2.2264320    2.2264320 
H    -3.5908076    0.8580434   -0.8580434 
H    -3.5908076   -0.8580434    0.8580434 
H    -2.2264320   -2.2264320   -2.2264320 
