# Supplementary material for: The effect of alkyl termination on the optical and electronic properties of silicon nanoparticles
Source: RSC Adv. 2025 Jun 17;15(26):20453–63. doi: 10.1039/d5ra03272e (PMC12172018; doi:10.1039/d5ra03272e)
Supplement: RA-015-D5RA03272E-s002 [file RA-015-D5RA03272E-s002.zip › Structures/Si84H64_opt_B3LYP_SVP.xyz]

148
Energy =
Si    1.3535391    1.3535391   -1.3535391 
Si    0.0000000   -0.0000000   -2.7076445 
Si   -1.3535391   -1.3535391   -1.3535391 
Si    2.7076445   -0.0000000   -0.0000000 
Si    1.3535391   -1.3535391    1.3535391 
Si    0.0000000    2.7076445   -0.0000000 
Si    0.0000000    0.0000000    2.7076445 
Si   -2.7076445    0.0000000    0.0000000 
Si   -1.3535391    1.3535391    1.3535391 
Si   -0.0000000   -2.7076445    0.0000000 
Si    1.3510841    4.0682897    1.3510841 
Si   -1.3510841    4.0682897   -1.3510841 
Si   -2.7078392    2.7078392    2.7078392 
Si    1.3510841    1.3510841    4.0682897 
Si   -1.3510841   -1.3510841    4.0682897 
Si   -4.0682897   -1.3510841    1.3510841 
Si   -4.0682897    1.3510841   -1.3510841 
Si   -1.3510841   -4.0682897    1.3510841 
Si    1.3510841   -4.0682897   -1.3510841 
Si    2.7078392   -2.7078392    2.7078392 
Si   -2.7078392   -2.7078392   -2.7078392 
Si    4.0682897   -1.3510841   -1.3510841 
Si    4.0682897    1.3510841    1.3510841 
Si    1.3510841   -1.3510841   -4.0682897 
Si   -1.3510841    1.3510841   -4.0682897 
Si    2.7078392    2.7078392   -2.7078392 
Si    2.7020171   -2.7020171   -2.7020171 
Si   -2.7020171   -2.7020171    2.7020171 
Si   -2.7020171    2.7020171   -2.7020171 
Si    2.7020171    2.7020171    2.7020171 
Si    2.7036316   -5.4291182    0.0066208 
Si   -0.0066208   -5.4291182   -2.7036316 
Si   -1.3523684   -4.0664396   -4.0664396 
Si   -4.0664396   -4.0664396   -1.3523684 
Si   -2.7036316   -5.4291182   -0.0066208 
Si    0.0066208   -5.4291182    2.7036316 
Si    1.3523684   -4.0664396    4.0664396 
Si    4.0664396   -4.0664396    1.3523684 
Si    5.4291182   -2.7036316    0.0066208 
Si    5.4291182    0.0066208   -2.7036316 
Si    2.7036316    0.0066208   -5.4291182 
Si   -0.0066208   -2.7036316   -5.4291182 
Si    0.0066208    2.7036316   -5.4291182 
Si   -2.7036316   -0.0066208   -5.4291182 
Si    4.0664396    1.3523684   -4.0664396 
Si    4.0664396    4.0664396   -1.3523684 
Si    1.3523684    4.0664396   -4.0664396 
Si    5.4291182    2.7036316   -0.0066208 
Si    5.4291182   -0.0066208    2.7036316 
Si    2.7036316    5.4291182   -0.0066208 
Si   -0.0066208    5.4291182    2.7036316 
Si   -2.7036316    5.4291182    0.0066208 
Si    0.0066208    5.4291182   -2.7036316 
Si   -1.3523684    4.0664396    4.0664396 
Si   -4.0664396    4.0664396    1.3523684 
Si   -4.0664396    1.3523684    4.0664396 
Si   -0.0066208    2.7036316    5.4291182 
Si    2.7036316   -0.0066208    5.4291182 
Si    4.0664396   -1.3523684    4.0664396 
Si    0.0066208   -2.7036316    5.4291182 
Si   -2.7036316    0.0066208    5.4291182 
Si   -5.4291182   -2.7036316   -0.0066208 
Si   -5.4291182    0.0066208    2.7036316 
Si   -5.4291182    2.7036316    0.0066208 
Si   -5.4291182   -0.0066208   -2.7036316 
Si   -4.0664396   -1.3523684   -4.0664396 
Si    1.3528930   -6.8068770    1.3528930 
Si   -1.3528930   -6.8068770   -1.3528930 
Si   -1.3528930    1.3528930    6.8068770 
Si    1.3528930   -1.3528930    6.8068770 
Si   -1.3528930    6.8068770    1.3528930 
Si    1.3528930    6.8068770   -1.3528930 
Si   -6.8068770    1.3528930    1.3528930 
Si   -6.8068770   -1.3528930   -1.3528930 
Si    6.8068770    1.3528930   -1.3528930 
Si    6.8068770   -1.3528930    1.3528930 
Si    1.3528930    1.3528930   -6.8068770 
Si   -1.3528930   -1.3528930   -6.8068770 
Si   -8.1778544   -0.0000000    0.0000000 
Si    8.1778544    0.0000000   -0.0000000 
Si    0.0000000   -0.0000000    8.1778544 
Si    0.0000000    0.0000000   -8.1778544 
Si    0.0000000   -8.1778544   -0.0000000 
Si   -0.0000000    8.1778544    0.0000000 
H     3.5672431   -3.5672431   -3.5672431 
H    -3.5672431   -3.5672431    3.5672431 
H    -3.5672431    3.5672431   -3.5672431 
H     3.5672431    3.5672431    3.5672431 
H     3.5574962   -6.2768381   -0.8870688 
H     0.8870688   -6.2768381   -3.5574962 
H    -2.2458089   -4.9174445   -4.9174445 
H    -4.9174445   -4.9174445   -2.2458089 
H    -3.5574962   -6.2768381    0.8870688 
H    -0.8870688   -6.2768381    3.5574962 
H     2.2458089   -4.9174445    4.9174445 
H     4.9174445   -4.9174445    2.2458089 
H     6.2768381   -3.5574962   -0.8870688 
H     6.2768381   -0.8870688   -3.5574962 
H     3.5574962   -0.8870688   -6.2768381 
H     0.8870688   -3.5574962   -6.2768381 
H    -0.8870688    3.5574962   -6.2768381 
H    -3.5574962    0.8870688   -6.2768381 
H     4.9174445    2.2458089   -4.9174445 
H     4.9174445    4.9174445   -2.2458089 
H     2.2458089    4.9174445   -4.9174445 
H     6.2768381    3.5574962    0.8870688 
H     6.2768381    0.8870688    3.5574962 
H     3.5574962    6.2768381    0.8870688 
H     0.8870688    6.2768381    3.5574962 
H    -3.5574962    6.2768381   -0.8870688 
H    -0.8870688    6.2768381   -3.5574962 
H    -2.2458089    4.9174445    4.9174445 
H    -4.9174445    4.9174445    2.2458089 
H    -4.9174445    2.2458089    4.9174445 
H     0.8870688    3.5574962    6.2768381 
H     3.5574962    0.8870688    6.2768381 
H     4.9174445   -2.2458089    4.9174445 
H    -0.8870688   -3.5574962    6.2768381 
H    -3.5574962   -0.8870688    6.2768381 
H    -6.2768381   -3.5574962    0.8870688 
H    -6.2768381   -0.8870688    3.5574962 
H    -6.2768381    3.5574962   -0.8870688 
H    -6.2768381    0.8870688   -3.5574962 
H    -4.9174445   -2.2458089   -4.9174445 
H     2.2311738   -7.6457283    2.2311738 
H    -2.2311738   -7.6457283   -2.2311738 
H    -2.2311738    2.2311738    7.6457283 
H     2.2311738   -2.2311738    7.6457283 
H    -2.2311738    7.6457283    2.2311738 
H     2.2311738    7.6457283   -2.2311738 
H    -7.6457283    2.2311738    2.2311738 
H    -7.6457283   -2.2311738   -2.2311738 
H     7.6457283    2.2311738   -2.2311738 
H     7.6457283   -2.2311738    2.2311738 
H     2.2311738    2.2311738   -7.6457283 
H    -2.2311738   -2.2311738   -7.6457283 
H    -9.0530981   -0.8583618    0.8583618 
H    -9.0530981    0.8583618   -0.8583618 
H     9.0530981    0.8583618    0.8583618 
H     9.0530981   -0.8583618   -0.8583618 
H    -0.8583618   -0.8583618    9.0530981 
H     0.8583618    0.8583618    9.0530981 
H     0.8583618   -0.8583618   -9.0530981 
H    -0.8583618    0.8583618   -9.0530981 
H     0.8583618   -9.0530981   -0.8583618 
H    -0.8583618   -9.0530981    0.8583618 
H    -0.8583618    9.0530981   -0.8583618 
H     0.8583618    9.0530981    0.8583618 
