# Supplementary material for: The effect of alkyl termination on the optical and electronic properties of silicon nanoparticles
Source: RSC Adv. 2025 Jun 17;15(26):20453–63. doi: 10.1039/d5ra03272e (PMC12172018; doi:10.1039/d5ra03272e)
Supplement: RA-015-D5RA03272E-s002 [file RA-015-D5RA03272E-s002.zip › Structures/Si10C16H48_opt_B3LYP_SVP.xyz]

74
Energy =
Si    1.4772239    1.2869441   -1.3046547 
Si    0.2128917   -0.1185694   -2.7050035 
Si   -1.2649780   -1.4049305   -1.4026696 
Si    0.0329488    2.7129781   -0.1151774 
Si    2.7075528   -0.0233709    0.2131703 
Si    1.2321409   -1.3101769    1.5177636 
Si   -0.0334303   -2.7131903    0.1159005 
Si   -0.2123610    0.1173923    2.7048364 
Si   -2.7069834    0.0243058   -0.2142206 
Si   -1.4445352    1.4282861    1.1890346 
C     2.2353074   -2.3773179    2.7527890 
H     2.9198579   -3.0565203    2.2189204 
H     1.5651302   -2.9902418    3.3773826 
H     2.8383223   -1.7417112    3.4215992 
C     1.1101987   -3.9147347   -0.8202506 
C    -1.2036204   -3.8012815    1.1524098 
H     1.8346886   -3.3879549   -1.4570483 
H     0.5176837   -4.5863112   -1.4639766 
H     1.6755669   -4.5397599   -0.1087647 
C    -2.2960471   -2.5473267   -2.5438317 
H    -1.6421928   -3.2280703   -3.1130056 
H    -2.8830622   -1.9557495   -3.2652011 
H    -2.9973650   -3.1608769   -1.9550880 
C    -0.7574221    0.9154064   -3.9767773 
C     1.3614029   -1.2524032   -3.7164419 
H    -1.4533314    1.6180334   -3.4972656 
H    -1.3431564    0.2573765   -4.6403822 
H    -0.0646774    1.4998496   -4.6052828 
C     2.6787251    2.3345221   -2.3673886 
H     3.3674170    1.6874191   -2.9347364 
H     3.2834336    3.0032387   -1.7333224 
H     2.1241658    2.9572636   -3.0882143 
C     1.0367184    3.8930042    0.9929756 
C    -0.9406708    3.8227042   -1.3185787 
H     1.6445209    3.3524767    1.7320534 
H     0.3624614    4.5729762    1.5402345 
H     1.7158668    4.5100244    0.3810147 
C    -2.6199219    2.5911388    2.1569191 
H    -3.2091826    3.2171371    1.4670994 
H    -2.0502526    3.2601607    2.8223667 
H    -3.3233517    2.0115720    2.7767740 
C    -1.3872837   -0.9007217    3.8051775 
C     0.7813226    1.2325161    3.8865789 
H    -2.0136212   -1.5878060    3.2191763 
H    -2.0559679   -0.2334402    4.3744490 
H    -0.8113954   -1.5008486    4.5295185 
C    -3.9484483   -0.9920585    0.8121910 
C    -3.7500080    1.0634050   -1.4225416 
H    -3.4498068   -1.6287550    1.5564202 
H    -4.5484867   -1.6437997    0.1552075 
H    -4.6412828   -0.3222525    1.3486910 
C     3.9209658   -1.1545397   -0.7226587 
C     3.7788396    1.0875815    1.3293395 
H     3.4042698   -1.8462383   -1.4027037 
H     4.5115163   -1.7559322   -0.0112512 
H     4.6241987   -0.5517875   -1.3215136 
H    -1.7762946   -4.4801331    0.4984366 
H    -1.9218112   -3.2045151    1.7319772 
H    -0.6268585   -4.4199519    1.8602537 
H    -0.2493705    4.4406679   -1.9158432 
H    -1.6063475    4.5025774   -0.7607967 
H    -1.5595868    3.2389877   -2.0143702 
H     0.7700416   -1.8939595   -4.3911091 
H     1.9702971   -1.9058139   -3.0759865 
H     2.0468074   -0.6504782   -4.3364287 
H     1.5017530    1.8671544    3.3517155 
H     1.3419714    0.6197162    4.6122692 
H     0.1031967    1.8923647    4.4533420 
H    -4.3536702    0.4072553   -2.0718070 
H    -3.1276963    1.6985451   -2.0684141 
H    -4.4416661    1.7187298   -0.8669768 
H     4.4793129    1.6830600    0.7200936 
H     4.3739720    0.4728099    2.0252822 
H     3.1734543    1.7839484    1.9263207 
