# Supplementary material for: The effect of alkyl termination on the optical and electronic properties of silicon nanoparticles
Source: RSC Adv. 2025 Jun 17;15(26):20453–63. doi: 10.1039/d5ra03272e (PMC12172018; doi:10.1039/d5ra03272e)
Supplement: RA-015-D5RA03272E-s002 [file RA-015-D5RA03272E-s002.zip › Structures/Si84C12H88_opt_B3LYP.xyz]

184
Energy =
Si    1.3536624    1.3535974   -1.3536530 
Si    0.0000069   -0.0000336   -2.7082922 
Si   -1.3536449   -1.3536534   -1.3536371 
Si    2.7082915   -0.0000418    0.0000049 
Si    1.3536286   -1.3536597    1.3536497 
Si    0.0000328    2.7082686   -0.0000276 
Si   -0.0000024    0.0000013    2.7082830 
Si   -2.7082798    0.0000058   -0.0000045 
Si   -1.3536214    1.3536468    1.3536221 
Si   -0.0000131   -2.7083027    0.0000084 
Si    1.3516817    4.0688280    1.3516056 
Si   -1.3515924    4.0688301   -1.3516828 
Si   -2.7081904    2.7082622    2.7081927 
Si    1.3516399    1.3516414    4.0688415 
Si   -1.3516576   -1.3516234    4.0688444 
Si   -4.0688461   -1.3516175    1.3516477 
Si   -4.0688339    1.3516506   -1.3516477 
Si   -1.3516593   -4.0688544    1.3516523 
Si    1.3516262   -4.0688677   -1.3516291 
Si    2.7081909   -2.7082489    2.7082531 
Si   -2.7082423   -2.7082351   -2.7082136 
Si    4.0688485   -1.3516979   -1.3516238 
Si    4.0688518    1.3515935    1.3516507 
Si    1.3516360   -1.3516862   -4.0688504 
Si   -1.3516270    1.3516094   -4.0688552 
Si    2.7082685    2.7081461   -2.7082535 
Si    2.7014744   -2.7015175   -2.7014764 
Si   -2.7014924   -2.7014736    2.7014827 
Si   -2.7014581    2.7014673   -2.7015005 
Si    2.7014950    2.7014616    2.7014707 
Si    2.7005641   -5.4294319    0.0091594 
Si   -0.0091591   -5.4294225   -2.7005776 
Si   -1.3502267   -4.0663347   -4.0663315 
Si   -4.0663400   -4.0663347   -1.3501769 
Si   -2.7005809   -5.4294384   -0.0091301 
Si    0.0091061   -5.4294465    2.7005855 
Si    1.3501514   -4.0663464    4.0663478 
Si    4.0663098   -4.0663509    1.3502412 
Si    5.4294197   -2.7006144    0.0091795 
Si    5.4294502    0.0090568   -2.7005566 
Si    2.7005825    0.0090639   -5.4294433 
Si   -0.0091639   -2.7005908   -5.4294335 
Si    0.0091660    2.7005244   -5.4294361 
Si   -2.7005981   -0.0091601   -5.4294025 
Si    4.0663586    1.3500904   -4.0663398 
Si    4.0663782    4.0662556   -1.3502391 
Si    1.3502666    4.0662626   -4.0663673 
Si    5.4294385    2.7005039   -0.0091400 
Si    5.4293893   -0.0091799    2.7006301 
Si    2.7006339    5.4293704   -0.0091881 
Si   -0.0090819    5.4294359    2.7005241 
Si   -2.7005133    5.4294349    0.0090823 
Si    0.0092072    5.4293737   -2.7006288 
Si   -1.3501584    4.0663676    4.0662872 
Si   -4.0662808    4.0663677    1.3501558 
Si   -4.0663087    1.3502670    4.0663111 
Si   -0.0091262    2.7006054    5.4294004 
Si    2.7005353   -0.0091458    5.4294472 
Si    4.0662848   -1.3502355    4.0663776 
Si    0.0090966   -2.7005739    5.4294289 
Si   -2.7005788    0.0091828    5.4294060 
Si   -5.4294210   -2.7005632   -0.0091197 
Si   -5.4294029    0.0091847    2.7005791 
Si   -5.4293964    2.7006107    0.0091206 
Si   -5.4294363   -0.0091329   -2.7005503 
Si   -4.0663591   -1.3502103   -4.0663052 
Si    1.3414503   -6.8090425    1.3414801 
Si   -1.3415521   -6.8090506   -1.3415444 
Si   -1.3415142    1.3415587    6.8090154 
Si    1.3414476   -1.3415006    6.8090537 
Si   -1.3413864    6.8090435    1.3413918 
Si    1.3416318    6.8089936   -1.3416184 
Si   -6.8090030    1.3415257    1.3414749 
Si   -6.8090526   -1.3415240   -1.3415030 
Si    6.8090670    1.3414507   -1.3415128 
Si    6.8090076   -1.3415203    1.3415439 
Si    1.3414776    1.3414015   -6.8090448 
Si   -1.3415839   -1.3415623   -6.8090392 
Si   -8.2012588   -0.0000438    0.0000589 
Si    8.2012683    0.0000839    0.0001675 
Si   -0.0000738    0.0000084    8.2012680 
Si   -0.0001846    0.0000504   -8.2012738 
Si    0.0000670   -8.2012779   -0.0001433 
Si    0.0001321    8.2012492   -0.0001273 
H     3.5670048   -3.5670627   -3.5670042 
H    -3.5670350   -3.5669987    3.5670189 
H    -3.5669860    3.5670039   -3.5670396 
H     3.5670351    3.5669955    3.5670004 
H     3.5552804   -6.2760771   -0.8867228 
H     0.8867326   -6.2760569   -3.5552986 
H    -2.2439385   -4.9176350   -4.9176208 
H    -4.9176483   -4.9176288   -2.2438763 
H    -3.5552967   -6.2760812    0.8867587 
H    -0.8867881   -6.2760958    3.5552852 
H     2.2438540   -4.9176394    4.9176546 
H     4.9175944   -4.9176532    2.2439560 
H     6.2760767   -3.5553328   -0.8866894 
H     6.2760890   -0.8868522   -3.5552549 
H     3.5552744   -0.8868401   -6.2760893 
H     0.8867151   -3.5553143   -6.2760787 
H    -0.8867131    3.5552448   -6.2760799 
H    -3.5553139    0.8867421   -6.2760309 
H     4.9176679    2.2437884   -4.9176344 
H     4.9176931    4.9175355   -2.2439458 
H     2.2439837    4.9175444   -4.9176693 
H     6.2760739    3.5552284    0.8867475 
H     6.2760280    0.8867120    3.5553423 
H     3.5553598    6.2760084    0.8866957 
H     0.8868152    6.2760795    3.5552261 
H    -3.5552149    6.2760802   -0.8868136 
H    -0.8866739    6.2760123   -3.5553566 
H    -2.2438646    4.9176790    4.9175715 
H    -4.9175650    4.9176832    2.2438585 
H    -4.9175974    2.2439897    4.9176011 
H     0.8867729    3.5553117    6.2760400 
H     3.5552511    0.8867396    6.2760915 
H     4.9175672   -2.2439477    4.9176846 
H    -0.8868119   -3.5552760    6.2760631 
H    -3.5553075   -0.8866913    6.2760497 
H    -6.2760540   -3.5552750    0.8867822 
H    -6.2760522   -0.8866883    3.5553011 
H    -6.2760419    3.5553160   -0.8867719 
H    -6.2760755    0.8867571   -3.5552683 
H    -4.9176653   -2.2439150   -4.9175959 
H     2.2248214   -7.6426568    2.2248549 
H    -2.2250190   -7.6424679   -2.2250061 
H    -2.2249353    2.2249914    7.6425137 
H     2.2248567   -2.2249192    7.6425797 
H    -2.2247522    7.6426791    2.2247518 
H     2.2251104    7.6423875   -2.2250909 
H    -7.6426019    2.2249134    2.2248475 
H    -7.6424845   -2.2249847   -2.2249572 
H     7.6425029    2.2249036   -2.2249714 
H     7.6426020   -2.2249015    2.2249273 
H     2.2248547    2.2247662   -7.6426628 
H    -2.2250566   -2.2250264   -7.6424482 
C    -9.2725478   -1.1058085    1.1059475 
C    -9.2727274    1.1057300   -1.1056465 
C     9.2724350    1.1059385    1.1060844 
C     9.2728587   -1.1056651   -1.1054447 
C    -1.1059087   -1.1057709    9.2725969 
C     1.1056972    1.1057545    9.2726972 
C     1.1055151   -1.1056159   -9.2728591 
C    -1.1060123    1.1059915   -9.2724435 
C     1.1059847   -9.2724720   -1.1059707 
C    -1.1055925   -9.2728412    1.1055846 
C    -1.1056811    9.2726217   -1.1058863 
C     1.1058839    9.2726338    1.1056814 
H     1.7584778    9.9187177    0.4954564 
H     1.7462915    8.6436208    1.7440946 
H     0.4956837    9.9167233    1.7602641 
H    -0.4954586    9.9187036   -1.7584845 
H    -1.7602664    9.9167124   -0.4956903 
H    -1.7440919    8.6436021   -1.7462898 
H    -1.7586763    0.4958462   -9.9185319 
H    -0.4958580    1.7606298   -9.9165198 
H    -1.7463508    1.7443511   -8.6433059 
H     0.4952247   -1.7581355   -9.9189564 
H     1.7439690   -1.7460967   -8.6439621 
H     1.7600553   -0.4953642   -9.9169429 
H    -9.9188358    0.4954836   -1.7581963 
H    -8.6437635    1.7441478   -1.7460977 
H    -9.9167957    1.7603075   -0.4954183 
H    -9.9186527   -1.7584265    0.4957704 
H    -9.9166124   -0.4956156    1.7605614 
H    -8.6434798   -1.7461923    1.7443309 
H     1.7451374    1.7451625    8.6437100 
H     1.7592564    0.4955201    9.9177942 
H     0.4954774    1.7593453    9.9177762 
H    -1.7453113   -1.7451592    8.6435516 
H    -1.7595067   -0.4955568    9.9176739 
H    -0.4957277   -1.7593819    9.9176921 
H     9.9185395    1.7585732    0.4959249 
H     9.9164952    0.4958001    1.7607534 
H     8.6432960    1.7463072    1.7444126 
H     9.9189714   -0.4954035   -1.7579758 
H     8.6439653   -1.7441356   -1.7459126 
H     9.9169272   -1.7601901   -0.4951605 
H     0.4958250   -9.9185644   -1.7586172 
H     1.7606258   -9.9165453   -0.4958162 
H     1.7443412   -8.6433492   -1.7463270 
H    -1.7581238   -9.9189423    0.4953109 
H    -1.7460614   -8.6439319    1.7440389 
H    -0.4953362   -9.9169204    1.7601252 
