# Supplementary material for: The effect of alkyl termination on the optical and electronic properties of silicon nanoparticles
Source: RSC Adv. 2025 Jun 17;15(26):20453–63. doi: 10.1039/d5ra03272e (PMC12172018; doi:10.1039/d5ra03272e)
Supplement: RA-015-D5RA03272E-s002 [file RA-015-D5RA03272E-s002.zip › Structures/Si84C64H192_opt_B3LYP.xyz]

340
Energy =
Si   -0.1407920    1.6359898   -2.0397663 
Si    0.8906433   -0.4053514   -2.5855607 
Si    0.8576525   -1.8259057   -0.7122780 
Si    1.0207992    2.6517861   -0.2657053 
Si    0.9878156    1.2314069    1.6077446 
Si   -2.3672391    1.2414604   -1.3947002 
Si   -1.2386601    0.8367757    2.2526681 
Si   -1.3688804   -2.2201607   -0.0672416 
Si   -2.4004275   -0.1789369    0.4786910 
Si    2.0191813   -0.8099027    1.0617037 
Si   -3.3967150    3.2830115   -0.8517141 
Si   -3.5301928    0.2250020   -3.1656872 
Si   -4.6267981   -0.5736864    1.1236602 
Si   -2.2726268    2.8755424    2.7975426 
Si   -1.2693023   -0.5815286    4.1260015 
Si   -1.4048865   -3.6387265    1.8057941 
Si   -2.5272643   -3.2370501   -1.8410041 
Si    1.9862694   -2.2319794    2.9320710 
Si    4.2446510   -0.4133204    0.4194505 
Si    2.1494537    2.2469448    3.3818580 
Si    1.8892165   -3.8671857   -1.2579365 
Si    3.2450046    3.0466975   -0.9134143 
Si   -0.0090000    4.6918353    0.2826002 
Si    3.1165765   -0.0139645   -3.2295235 
Si   -0.2708704   -1.4175872   -4.3599625 
Si   -0.1076581    3.0562844   -3.9130866 
Si    4.2771788    1.0046256   -1.4561293 
Si   -0.2403486   -2.6239885    3.5788410 
Si   -2.4966137   -1.8148581   -3.7133747 
Si   -2.2365000    4.2969875    0.9246344 
Si    5.4070839    0.6073667    2.1899878 
Si    5.2713481   -2.4586449   -0.1193186 
Si    4.1137513   -3.4679561   -1.8950058 
Si    1.8478054   -5.2838583    0.6141810 
Si    3.0124890   -4.2761529    2.3877786 
Si    3.1536638   -1.2130150    4.7000915 
Si    2.1186401    0.8218006    5.2476565 
Si    4.3700653    2.6445533    2.7303459 
Si    4.3989349    4.0669090    0.8627834 
Si    3.2809826    4.4623859   -2.7902191 
Si    3.1419822    1.4021764   -5.1060501 
Si    4.1522306   -2.0542612   -3.7705291 
Si   -0.2438796    0.0030773   -6.2330510 
Si    0.7688228   -3.4548809   -4.9037393 
Si    2.1172504    3.4419498   -4.5571758 
Si   -1.1331870    5.0952364   -3.3611921 
Si   -1.2740961    2.0402527   -5.6795224 
Si    0.0326483    6.1086077   -1.5932321 
Si    1.1478163    5.7069455    2.0601047 
Si   -3.3600488    4.7074040   -2.7218831 
Si   -5.6235095    2.8813211   -0.2132618 
Si   -5.7556312   -0.1758659   -2.5216399 
Si   -3.4976146    1.6525437   -5.0333080 
Si   -5.6541766    1.4681693    1.6612266 
Si   -5.7804187   -1.5936023   -0.6489557 
Si   -4.6540912   -1.9872608    2.9983393 
Si   -4.5009098    2.4841694    3.4375771 
Si   -1.1092390    3.8826265    4.5752119 
Si    1.1117005    4.2814837    3.9268268 
Si   -0.1035142    0.4291598    5.9000620 
Si   -3.4976809   -0.9674766    4.7687471 
Si   -0.3768433   -5.6792675    1.2517314 
Si   -3.6299978   -4.0306798    2.4565848 
Si   -4.7505774   -3.6335489   -1.1873347 
Si   -1.4946433   -5.2759934   -2.3923501 
Si    0.7290160   -4.8739670   -3.0338978 
Si    5.3783353   -0.8176089    4.0569110 
Si    5.2384418   -3.8787267    1.7518771 
Si   -4.5296325    1.0714781    5.3138525 
Si   -1.1413293    2.4638717    6.4474262 
Si   -6.7849270    1.8660414   -1.9850882 
Si   -4.5276391    3.6926186   -4.4892459 
Si   -4.7850872   -5.0522404    0.6848786 
Si   -1.5367311   -6.6948762   -0.5209839 
Si    2.2567802    6.5030779   -2.2390338 
Si    3.3689648    6.1065077    1.4090454 
Si    1.9812415    0.3884492   -6.8792402 
Si    2.9936441   -3.0619824   -5.5479236 
Si   -3.7573309   -7.0896840    0.1319014 
Si    3.4097527    7.5208506   -0.4647923 
Si   -3.3669237    2.0776492    7.0883389 
Si    3.0189590   -1.6468631   -7.4214006 
Si    6.4031125   -2.8601741    3.5179696 
Si   -6.7512533    3.2912003   -3.8507773 
C     6.0896513    1.3258269   -1.9812512 
C    -0.2672205   -3.7805188    5.1038781 
C    -3.4428553   -2.6411998   -5.1577202 
C    -3.0758535    5.9589771    1.3689945 
C     7.2326520    0.9355668    1.7152318 
C     7.0904047   -2.2063693   -0.6615962 
C     5.0042832   -5.0979956   -2.3582913 
C     2.6820536   -6.9636767    0.2307502 
C     3.0213173   -5.4619274    3.8909269 
C     3.1575536   -2.3182032    6.2637732 
C     3.0467117    1.6008564    6.7296200 
C     5.3693756    3.4665134    4.1411426 
C     6.2261127    4.4098891    0.4040567 
C     5.0777577    4.8241185   -3.3440642 
C     4.9312865    1.7706588   -5.6800525 
C     5.9665975   -1.7804534   -4.3171774 
C    -1.1680857   -0.7898001   -7.7105103 
C    -0.1353932   -4.3398969   -6.3411050 
C     2.2069884    4.6009962   -6.0781042 
C    -1.1413412    6.2923151   -4.8550200 
C    -1.2743544    3.1513262   -7.2383265 
C    -0.8007270    7.7913569   -1.2179330 
C     0.3517740    7.3832745    2.5312552 
C    -4.2040096    6.3804761   -2.3287553 
C    -6.5211665    4.5074903    0.2523141 
C    -6.7467882   -0.9906038   -3.9427464 
C    -4.4235408    0.8799093   -6.5206863 
C    -7.4719905    1.2073947    2.2017935 
C    -7.6054984   -1.9342207   -0.1823781 
C    -6.4459235   -2.3501079    3.5661776 
C    -5.3784936    4.1200494    3.9062172 
C    -1.8955384    5.5581764    5.0660840 
C     2.0207451    5.1592823    5.3648026 
C    -0.1165969   -0.6872596    7.4553580 
C    -3.5958302   -2.1270193    6.2894847 
C    -0.3641018   -6.8826143    2.7412278 
C    -3.7072436   -5.1969500    3.9730435 
C    -5.7573321   -4.4551729   -2.5937821 
C    -2.4170866   -6.1480805   -3.8257087 
C     1.5214526   -6.5476544   -3.5189763 
C     6.3520242   -0.0685554    5.5268532 
C     6.1527695   -5.5111647    1.3404632 
C    -6.3173447    0.7481819    5.9218459 
C    -0.2702633    3.3215534    7.9224443 
C    -8.6207463    1.6188710   -1.4964930 
C    -4.5790810    4.8215637   -6.0360855 
C    -6.5978803   -5.4459958    1.1632743 
C    -0.7531408   -8.3982817   -0.9139610 
C     2.2933309    7.7273788   -3.7120676 
C     4.3603538    6.9797981    2.7963411 
C     2.0771983    1.5029105   -8.4344766 
C     3.8136936   -4.7111144   -6.0750739 
C    -3.7696144   -8.3055601    1.6002111 
C    -4.7573149   -7.9385854   -1.2514768 
C     2.6117274    9.2107398   -0.0884516 
C     5.2214138    7.8951217   -0.9255400 
C    -3.4718779    0.9505417    8.6222189 
C    -4.1637847    3.7307929    7.6045417 
C     4.7962097   -1.3028016   -8.0192740 
C     2.1437098   -2.5180406   -8.8737459 
C     8.2248190   -2.6208935    3.0096472 
C     6.4390857   -3.9686082    5.0685385 
C    -7.6992126    2.5424081   -5.3254978 
C    -7.6617259    4.9092338   -3.4177661 
H     6.1407997    1.6496786   -3.0306558 
H     6.6944290    0.4138120   -1.8753882 
H     6.5433158    2.1106618   -1.3591861 
H    -0.1534121   -4.8308306    4.7995226 
H    -1.2163020   -3.6842684    5.6504211 
H     0.5515129   -3.5346649    5.7952291 
H    -3.7746264   -1.8893928   -5.8880977 
H    -4.3309312   -3.1740088   -4.7886832 
H    -2.8023139   -3.3659247   -5.6804028 
H    -2.7540889    6.7548639    0.6821603 
H    -2.8170200    6.2659574    2.3925207 
H    -4.1700708    5.8737266    1.3044950 
H     7.3148737    1.3809512    0.7134736 
H     7.8140591    0.0023610    1.7212780 
H     7.6962141    1.6254789    2.4388179 
H     7.1483717   -1.7822696   -1.6740365 
H     7.6209993   -3.1721851   -0.6704195 
H     7.6225143   -1.5300663    0.0228845 
H     4.6430020   -5.4877678   -3.3208864 
H     4.8427718   -5.8728729   -1.5950308 
H     6.0890933   -4.9265497   -2.4493758 
H     2.3112961   -7.3883883   -0.7133329 
H     2.4730166   -7.6851796    1.0371318 
H     3.7732419   -6.8554804    0.1500333 
H     3.2710884   -6.4853171    3.5673455 
H     2.0418223   -5.4876957    4.3894703 
H     3.7720387   -5.1515075    4.6318538 
H     3.4061500   -3.3604798    6.0171702 
H     2.1763658   -2.3092535    6.7591519 
H     3.9030009   -1.9498756    6.9869956 
H     4.0276600    1.9936372    6.4254206 
H     3.2079803    0.8465374    7.5167241 
H     2.4699565    2.4276375    7.1685915 
H     6.3338864    3.8373847    3.7581420 
H     5.5805671    2.7495568    4.9475753 
H     4.8235047    4.3164947    4.5753941 
H     6.3100405    4.8673709   -0.5922633 
H     6.8169858    3.4830011    0.4049760 
H     6.6783600    5.0980246    1.1364077 
H     5.0832357    5.2709373   -4.3514017 
H     5.6836551    3.9071171   -3.3707260 
H     5.5645881    5.5335825   -2.6594946 
H     4.9218107    2.2210057   -6.6857755 
H     5.5358195    0.8531343   -5.7218009 
H     5.4292239    2.4769224   -5.0006996 
H     6.0117411   -1.3572517   -5.3309673 
H     6.5099204   -2.7391613   -4.3282117 
H     6.4928511   -1.0941403   -3.6384523 
H    -1.3656324   -0.0328391   -8.4866723 
H    -2.1294400   -1.2228083   -7.3990653 
H    -0.5668109   -1.5893635   -8.1666852 
H    -0.3604360   -3.6442155   -7.1623706 
H    -1.0815129   -4.7847124   -6.0015540 
H     0.4931561   -5.1514436   -6.7419891 
H     1.5146257    4.2778924   -6.8688421 
H     3.2271092    4.6035349   -6.4950824 
H     1.9525707    5.6349931   -5.8042215 
H    -1.8625977    5.9683021   -5.6190182 
H    -0.1494762    6.3507843   -5.3259786 
H    -1.4270337    7.3056186   -4.5292739 
H    -1.9927514    2.7665270   -7.9802099 
H    -0.2815634    3.1723428   -7.7103499 
H    -1.5565778    4.1851816   -6.9924243 
H    -0.5576182    8.5196262   -2.0084382 
H    -0.4588569    8.2027103   -0.2571744 
H    -1.8947644    7.6929887   -1.1770613 
H     0.5891822    8.1545601    1.7844619 
H     0.7371020    7.7275803    3.5046349 
H    -0.7424546    7.3043142    2.6024237 
H    -3.9671195    7.1196497   -3.1110080 
H    -3.8699254    6.7832810   -1.3618471 
H    -5.2973159    6.2698548   -2.2914037 
H    -6.3327994    5.2959827   -0.4905675 
H    -6.1909359    4.8770842    1.2334903 
H    -7.6088912    4.3388517    0.3049888 
H    -6.9861905   -0.2568395   -4.7258391 
H    -7.6972218   -1.3964200   -3.5601114 
H    -6.1835648   -1.8124051   -4.4075538 
H    -4.6124882    1.6465037   -7.2894690 
H    -5.3911553    0.4567674   -6.2145249 
H    -3.8316855    0.0781616   -6.9845148 
H    -8.0089692    0.5552878    1.4979089 
H    -7.9989744    2.1743640    2.2442611 
H    -7.5270929    0.7496686    3.1999615 
H    -8.0724524   -2.5957500   -0.9299601 
H    -8.1869083   -1.0016360   -0.1480466 
H    -7.6828294   -2.4202463    0.8008889 
H    -6.9542750   -3.0283771    2.8658375 
H    -7.0381836   -1.4263095    3.6361381 
H    -6.4409219   -2.8307018    4.5579000 
H    -5.1805021    4.9096515    3.1672874 
H    -5.0393693    4.4805588    4.8880924 
H    -6.4681156    3.9652934    3.9626844 
H    -1.6646595    6.3374656    4.3260667 
H    -1.5013875    5.8913734    6.0397614 
H    -2.9890979    5.4789725    5.1487516 
H     2.9850597    5.5699370    5.0324782 
H     2.2138826    4.4678809    6.1977420 
H     1.4117060    5.9947314    5.7464190 
H     0.1211333   -1.7308509    7.2043095 
H    -1.1021800   -0.6706682    7.9424379 
H     0.6262917   -0.3303112    8.1868892 
H    -3.3795716   -3.1679283    6.0102143 
H    -4.6083036   -2.0984450    6.7235996 
H    -2.8808558   -1.8271088    7.0691532 
H    -0.1123044   -7.9010429    2.4039041 
H    -1.3456372   -6.9188991    3.2354750 
H     0.3836615   -6.5821389    3.4887622 
H    -3.4893591   -6.2345931    3.6819422 
H    -4.7152007   -5.1769290    4.4180585 
H    -2.9835396   -4.9015751    4.7461367 
H    -6.0020236   -3.7305563   -3.3833078 
H    -6.7051577   -4.8545824   -2.1982117 
H    -5.2012657   -5.2854053   -3.0526142 
H    -2.6523369   -5.4472984   -4.6395357 
H    -3.3605378   -6.5901190   -3.4742713 
H    -1.7979151   -6.9609658   -4.2383512 
H     1.1043389   -6.9033850   -4.4750361 
H     1.3224326   -7.3159763   -2.7580773 
H     2.6111584   -6.4560914   -3.6336213 
H     7.3766441    0.1961139    5.2188687 
H     6.4229074   -0.8008748    6.3476571 
H     5.8685731    0.8354141    5.9242911 
H     5.7430922   -5.9993447    0.4445024 
H     6.0795988   -6.2192449    2.1819401 
H     7.2211838   -5.3120277    1.1564489 
H    -6.9028008    0.1696338    5.1929144 
H    -6.8419873    1.6995477    6.1073721 
H    -6.3002078    0.1803420    6.8664690 
H     0.7486110    3.6468441    7.6676134 
H    -0.2079870    2.6396459    8.7861187 
H    -0.8399206    4.2123467    8.2339187 
H    -9.1619806    1.0722794   -2.2858538 
H    -9.1128095    2.5960096   -1.3618985 
H    -8.7256552    1.0579113   -0.5567161 
H    -5.2266095    4.3769536   -6.8094566 
H    -3.5814066    4.9648382   -6.4753206 
H    -4.9879723    5.8124737   -5.7798734 
H    -7.0845095   -6.0264337    0.3624252 
H    -7.1898317   -4.5334436    1.3235824 
H    -6.6337033   -6.0461805    2.0869994 
H    -1.2376142   -8.8546753   -1.7924778 
H    -0.8848041   -9.0828626   -0.0601127 
H     0.3242902   -8.3196497   -1.1182781 
H     1.6735008    7.3814228   -4.5516914 
H     3.3240042    7.8632009   -4.0781968 
H     1.9127704    8.7125517   -3.3964026 
H     5.3614319    7.2592388    2.4292193 
H     4.4936584    6.3352396    3.6770785 
H     3.8477177    7.9008181    3.1183634 
H     1.4718201    1.0800277   -9.2527083 
H     3.1194283    1.5753551   -8.7859968 
H     1.7188635    2.5228130   -8.2339274 
H     3.3244915   -5.1061191   -6.9804521 
H     3.7384919   -5.4782873   -5.2910822 
H     4.8805725   -4.5577286   -6.3053020 
H    -3.4038068   -9.2936919    1.2735549 
H    -4.7922765   -8.4370830    1.9914441 
H    -3.1273336   -7.9676449    2.4255151 
H    -4.9108656   -7.2801079   -2.1179590 
H    -5.7510989   -8.2309245   -0.8722414 
H    -4.2470366   -8.8521992   -1.5994837 
H     2.7631786    9.8963129   -0.9393234 
H     3.0715970    9.6714948    0.8017342 
H     1.5298513    9.1299392    0.0871954 
H     5.2754553    8.4797798   -1.8590461 
H     5.8142323    6.9794224   -1.0594493 
H     5.6977289    8.4892782   -0.1274108 
H    -3.1373853   -0.0743320    8.4087313 
H    -4.5144952    0.8957811    8.9784140 
H    -2.8551415    1.3497315    9.4447144 
H    -4.0625635    4.5015381    6.8276406 
H    -3.6805115    4.1119230    8.5200199 
H    -5.2371431    3.5980459    7.8200820 
H     4.7719681   -0.7493650   -8.9732401 
H     5.3413431   -2.2460410   -8.1905025 
H     5.3683851   -0.7017668   -7.2987123 
H     2.0554660   -1.8418712   -9.7404823 
H     1.1359739   -2.8643373   -8.6046510 
H     2.7273167   -3.3987039   -9.1911281 
H     8.3233407   -2.0821226    2.0568124 
H     8.7149441   -3.6021757    2.8923111 
H     8.7762855   -2.0586976    3.7816669 
H     6.8277657   -4.9713651    4.8244874 
H     5.4432655   -4.0866493    5.5182376 
H     7.1016208   -3.5266980    5.8318741 
H    -7.7806756    3.2854526   -6.1367409 
H    -8.7213565    2.2540796   -5.0284114 
H    -7.1974351    1.6544261   -5.7348302 
H    -7.5796381    5.6373924   -4.2419451 
H    -7.2664232    5.3777009   -2.5055122 
H    -8.7333283    4.7057585   -3.2529140 
