# Supplementary material for: The effect of alkyl termination on the optical and electronic properties of silicon nanoparticles
Source: RSC Adv. 2025 Jun 17;15(26):20453–63. doi: 10.1039/d5ra03272e (PMC12172018; doi:10.1039/d5ra03272e)
Supplement: RA-015-D5RA03272E-s002 [file RA-015-D5RA03272E-s002.zip › Structures/Si35C24H84_opt_B3LYP.xyz]

143
Energy =
Si   -1.3667744    1.3680818   -4.0678151 
Si    0.0021243   -0.0026810   -5.3898133 
Si    1.3702056   -1.3719382   -4.0654258 
Si   -4.0658018    1.3701872   -1.3716324 
Si   -2.7175886    0.0007916   -2.7199509 
Si   -1.3597345   -1.3597987   -1.3594666 
Si    0.0008299   -2.7202572   -2.7172928 
Si    1.3681465   -4.0681015   -1.3664172 
Si   -5.3902250    0.0022033   -0.0022525 
Si   -4.0681173   -1.3667503    1.3682946 
Si   -2.7202126   -2.7175214    0.0010386 
Si   -1.3718835   -4.0655364    1.3705477 
Si   -0.0025585   -5.3900185    0.0026546 
Si   -1.3669503    4.0667354   -1.3715172 
Si    0.0015434    2.7177420   -2.7199538 
Si    1.3610183    1.3585129   -1.3596889 
Si    2.7199701   -0.0033607   -2.7178361 
Si    4.0668284   -1.3714981   -1.3669638 
Si   -2.7177699    2.7198752   -0.0033174 
Si   -1.3597521    1.3607205    1.3584529 
Si    0.0000460    0.0000484   -0.0000948 
Si    1.3584221   -1.3595851    1.3608897 
Si    2.7177507   -2.7198339    0.0016086 
Si   -2.7200410    0.0015855    2.7177245 
Si   -1.3716662   -1.3669749    4.0666652 
Si   -0.0032274   -2.7175926    2.7198574 
Si    0.0025426    5.3898582   -0.0024165 
Si    1.3706685    4.0666376    1.3679161 
Si    2.7203965    2.7174022    0.0010011 
Si    4.0669353    1.3677466    1.3707236 
Si    5.3900997   -0.0026442    0.0026058 
Si    0.0007532    2.7201030    2.7173933 
Si    1.3678000    1.3706350    4.0668226 
Si    2.7174152    0.0008771    2.7202400 
Si   -0.0024098    0.0021892    5.3899107 
C    -2.4368446    2.4394456   -5.2330900 
C     2.4414440   -2.4443507   -5.2286359 
C    -5.2286827    2.4414469   -2.4443420 
C    -3.8467107   -1.0435565   -3.8505710 
C    -1.0431673   -3.8506392   -3.8469803 
C     2.4396914   -5.2332765   -2.4363615 
C    -5.2332999   -2.4370843    2.4394873 
C    -3.8504323   -3.8466548   -1.0436726 
C    -2.4442558   -5.2285968    2.4419668 
C    -2.4376977    5.2308948   -2.4433799 
C     1.0467231    3.8469363   -3.8497142 
C     3.8501956    1.0401400   -3.8480980 
C     5.2309038   -2.4436642   -2.4375159 
C    -3.8477837    3.8506685    1.0398714 
C     3.8470917   -3.8492644    1.0470029 
C    -3.8493744    1.0472851    3.8468357 
C    -2.4438384   -2.4372173    5.2310055 
C     1.0399040   -3.8477018    3.8505981 
C     2.4416731    5.2309545    2.4393775 
C     3.8513158    3.8457679   -1.0437930 
C     5.2310773    2.4393471    2.4417736 
C    -1.0433257    3.8515428    3.8459411 
C     2.4394571    2.4416196    5.2309104 
C     3.8460458   -1.0434719    3.8513357 
H    -6.2917413   -0.8474105   -0.8525546 
H    -6.2918865    0.8531288    0.8465792 
H     0.8528171    0.8463995   -6.2914798 
H    -0.8478574   -0.8526111   -6.2913404 
H     0.8465151   -6.2916802    0.8533543 
H    -0.8521201   -6.2915788   -0.8476615 
H    -0.8470702    6.2922762    0.8469340 
H     0.8527685    6.2906606   -0.8528761 
H     6.2924012    0.8468760   -0.8469692 
H     6.2909768   -0.8530719    0.8527636 
H    -0.8522800    0.8526370    6.2910649 
H     0.8473077   -0.8473973    6.2920160 
H    -3.0585936    1.7993220   -5.8795192 
H    -1.7958062    3.0580576   -5.8816213 
H    -3.1035694    3.1093616   -4.6711056 
H     3.0633401   -1.8047193   -5.8754116 
H     1.8011860   -3.0640895   -5.8768611 
H     3.1081041   -3.1132151   -4.6653252 
H    -4.6650076    3.1075451   -3.1134483 
H    -5.8752509    3.0639078   -1.8050541 
H    -5.8771209    1.8011926   -3.0638605 
H    -3.2552849   -1.6843106   -4.5222240 
H    -4.4694638   -0.3807586   -4.4730516 
H    -4.5180405   -1.6857123   -3.2603171 
H    -1.6851904   -3.2602546   -4.5183234 
H    -1.6840055   -4.5226203   -3.2560130 
H    -0.3800446   -4.4727938   -4.4697170 
H     3.1092560   -4.6711898   -3.1033519 
H     1.7997506   -5.8801634   -3.0578217 
H     3.0586733   -5.8813528   -1.7952164 
H    -5.8803887   -3.0577880    1.7990108 
H    -5.8811624   -1.7962149    3.0589745 
H    -4.6714784   -3.1048697    3.1084909 
H    -3.2598998   -4.5175145   -1.6860621 
H    -4.5221793   -3.2551265   -1.6842316 
H    -4.4728109   -4.4698612   -0.3812071 
H    -3.0646558   -5.8760799    1.8015927 
H    -3.1124472   -4.6653854    3.1093897 
H    -1.8046218   -5.8761127    3.0630913 
H    -3.1065872    4.6681242   -3.1104657 
H    -1.7973553    5.8773781   -3.0648401 
H    -3.0573504    5.8793884   -1.8033094 
H     1.6890136    3.2557495   -4.5200911 
H     1.6873847    4.5190337   -3.2587006 
H     0.3844257    4.4689456   -4.4734676 
H     3.2594230    1.6807461   -4.5204583 
H     4.4733640    0.3770317   -4.4698306 
H     4.5211395    1.6823812   -3.2575035 
H     4.6681072   -3.1107357   -3.1064002 
H     5.8772055   -3.0651618   -1.7970220 
H     5.8795814   -1.8037704   -3.0571614 
H    -4.4692350    4.4736813    0.3763497 
H    -3.2571350    4.5217718    1.6819040 
H    -4.5204245    3.2603838    1.6806393 
H     4.4692275   -4.4729242    0.3847311 
H     3.2560349   -4.5197302    1.6893317 
H     4.5190554   -3.2580830    1.6876534 
H    -4.5197295    1.6895282    3.2555688 
H    -3.2580889    1.6880601    4.5185896 
H    -4.4731262    0.3852883    4.4691668 
H    -3.1120559   -3.1053806    4.6686988 
H    -3.0641864   -1.7961963    5.8778950 
H    -1.8039817   -3.0575277    5.8790834 
H     1.6808756   -4.5201304    3.2602910 
H     0.3762944   -4.4693468    4.4733251 
H     1.6817398   -3.2571282    4.5219606 
H     3.0635477    5.8771817    1.7991701 
H     3.1083497    4.6684556    3.1089135 
H     1.8012095    5.8797027    3.0583550 
H     3.2610654    4.5163587   -1.6867194 
H     4.5231552    3.2537834   -1.6838241 
H     4.4735979    4.4692695   -0.3815181 
H     5.8796948    3.0583727    1.8012206 
H     5.8774370    1.7994161    3.0637948 
H     4.6683746    3.1088584    3.1082994 
H    -1.6836725    4.5233858    3.2542973 
H    -0.3802464    4.4738079    4.4686125 
H    -1.6858538    3.2617807    4.5173569 
H     3.1088247    3.1082487    4.6681623 
H     3.0586306    1.8010325    5.8793529 
H     1.7995913    3.0635212    5.8774467 
H     4.5173259   -1.6858675    3.2612807 
H     3.2544865   -1.6839814    4.5231012 
H     4.4688540   -0.3805957    4.4736800 
